# Supplementary material for: Impact of Arsenic Stress on the Antioxidant System and Photosystem of Arthrospira platensis
Source: Biology (Basel). 2024 Dec 15;13(12):1049. doi: 10.3390/biology13121049 (PMC11673294; doi:10.3390/biology13121049)
Supplement: Supplementary file 1 [file biology-13-01049-s001.zip]

Archive with 2 entries (2 files):
- biology-3344913-Supplementary Materials.pdf
- biology-3344913-supplementary.xlsx
