# Supplementary material for: Impact of Arsenic Stress on the Antioxidant System and Photosystem of Arthrospira platensis
Source: Biology (Basel). 2024 Dec 15;13(12):1049. doi: 10.3390/biology13121049 (PMC11673294; doi:10.3390/biology13121049)
Supplement: Supplementary file 1 [file biology-13-01049-s001.zip › biology-3344913-supplementary.xlsx]

## Sheet: The photosynthetic system of A.
OJIP curve
	0 mg/L	20 mg/L	50 mg/L	60 mg/L	70 mg/L	80 mg/L	90 mg/L	100 mg/L	150 mg/L
0	0	0	0	0	0	0	0	0	0
1e-05	1124	1050	1019	968	894	849	763	681	540
2e-05	1181	1097	1064	1013	933	887	810	715	572
3e-05	1217	1130	1102	1045	964	916	841	741	606
4e-05	1255	1170	1135	1079	993	954	867	769	637
5e-05	1295	1205	1167	1120	1023	986	898	798	665
6e-05	1331	1240	1201	1154	1057	1018	928	824	689
7e-05	1364	1271	1235	1183	1078	1048	954	849	710
8e-05	1402	1305	1266	1215	1112	1076	979	871	729
9e-05	1430	1336	1290	1242	1137	1103	1005	890	745
0.0001	1456	1358	1316	1269	1159	1125	1024	909	757
0.00011	1484	1382	1337	1291	1181	1147	1044	931	769
0.00012	1512	1408	1360	1314	1203	1167	1063	945	780
0.00013	1535	1431	1378	1332	1218	1187	1081	958	787
0.00014	1552	1446	1398	1353	1238	1202	1097	974	793
0.00015	1573	1466	1415	1371	1255	1217	1113	989	801
0.00016	1591	1484	1434	1385	1269	1235	1123	1000	809
0.00017	1608	1500	1446	1396	1283	1246	1137	1011	816
0.00018	1626	1512	1458	1419	1295	1259	1150	1023	816
0.00019	1637	1529	1468	1430	1308	1272	1162	1031	822
0.0002	1650	1534	1487	1440	1322	1282	1168	1039	826
0.00021	1663	1553	1497	1454	1330	1292	1179	1049	830
0.00022	1677	1564	1504	1464	1338	1299	1190	1058	831
0.00023	1687	1573	1516	1474	1349	1311	1198	1064	839
0.00024	1691	1584	1527	1484	1361	1318	1198	1070	839
0.00025	1708	1597	1533	1488	1367	1326	1210	1077	843
0.00026	1716	1599	1543	1497	1372	1334	1221	1082	846
0.00027	1723	1608	1549	1509	1381	1339	1225	1085	848
0.00028	1733	1616	1556	1515	1389	1346	1229	1094	843
0.00029	1739	1626	1562	1520	1394	1354	1237	1099	852
0.0003	1745	1633	1571	1528	1391	1360	1243	1103	853
0.0004	1801	1686	1618	1577	1445	1402	1282	1138	869
0.0005	1840	1721	1653	1611	1479	1433	1311	1162	878
0.0006	1867	1747	1679	1638	1503	1456	1331	1178	887
0.0007	1890	1770	1699	1654	1521	1473	1345	1192	894
0.0008	1907	1780	1715	1672	1535	1488	1359	1201	898
0.0009	1916	1795	1726	1684	1545	1496	1368	1210	901
0.001	1929	1805	1734	1691	1555	1504	1372	1216	903
0.0011	1934	1811	1739	1693	1558	1509	1376	1215	903
0.0012	1933	1813	1738	1695	1561	1509	1379	1219	905
0.0013	1934	1811	1739	1695	1560	1509	1378	1220	901
0.0014	1933	1810	1735	1692	1561	1505	1376	1213	901
0.0015	1930	1806	1727	1687	1558	1505	1371	1212	901
0.0016	1920	1802	1726	1683	1553	1501	1369	1209	898
0.0017	1917	1797	1718	1675	1551	1498	1364	1206	892
0.0018	1910	1790	1711	1667	1547	1492	1357	1201	893
0.0019	1906	1783	1706	1662	1544	1487	1354	1196	893
0.002	1896	1776	1698	1654	1537	1482	1348	1193	888
0.0021	1890	1772	1693	1649	1533	1478	1342	1186	886
0.0022	1883	1762	1686	1640	1528	1473	1338	1182	884
0.0023	1876	1758	1680	1633	1522	1467	1335	1179	883
0.0024	1871	1751	1674	1629	1519	1463	1329	1175	881
0.0025	1863	1747	1667	1623	1515	1459	1327	1173	878
0.0026	1860	1743	1664	1619	1512	1456	1323	1167	877
0.0027	1855	1737	1660	1614	1508	1451	1321	1165	877
0.0028	1847	1733	1654	1613	1504	1448	1314	1162	874
0.0029	1845	1729	1652	1607	1501	1446	1317	1159	871
0.003	1843	1728	1648	1605	1499	1445	1314	1160	872
0.004	1827	1717	1635	1596	1484	1431	1308	1155	867
0.005	1835	1726	1642	1606	1486	1437	1317	1164	869
0.006	1849	1739	1653	1615	1490	1445	1326	1173	872
0.007	1857	1748	1660	1624	1495	1449	1333	1178	874
0.008	1862	1753	1664	1629	1497	1453	1336	1183	875
0.009	1868	1757	1668	1634	1502	1454	1339	1185	875
0.01	1873	1762	1672	1639	1505	1458	1343	1188	876
0.011	1877	1767	1677	1644	1509	1460	1347	1193	879
0.012	1886	1774	1683	1651	1513	1467	1354	1198	880
0.013	1893	1781	1689	1656	1519	1473	1359	1204	883
0.014	1901	1787	1695	1663	1525	1478	1365	1209	886
0.015	1908	1795	1702	1672	1530	1483	1370	1215	888
0.016	1917	1802	1708	1680	1536	1491	1375	1219	891
0.017	1926	1810	1715	1687	1542	1494	1382	1224	894
0.018	1934	1818	1719	1694	1548	1500	1389	1231	896
0.019	1941	1825	1728	1700	1552	1506	1394	1235	899
0.02	1949	1833	1734	1708	1559	1513	1401	1242	900
0.021	1957	1841	1740	1716	1565	1518	1405	1246	902
0.022	1965	1846	1747	1723	1570	1523	1412	1253	907
0.023	1971	1855	1753	1730	1575	1529	1418	1255	907
0.024	1981	1861	1759	1737	1581	1534	1423	1262	911
0.025	1988	1868	1767	1742	1586	1537	1429	1267	914
0.026	1997	1876	1771	1749	1592	1543	1434	1271	916
0.027	2002	1882	1778	1757	1598	1549	1438	1276	918
0.028	2009	1887	1781	1762	1602	1554	1445	1280	920
0.029	2018	1895	1789	1768	1606	1558	1449	1283	923
0.03	2025	1902	1793	1774	1610	1563	1454	1289	925
0.04	2083	1956	1844	1823	1650	1601	1495	1325	942
0.05	2123	1995	1878	1858	1678	1629	1523	1349	955
0.06	2151	2022	1902	1880	1697	1647	1541	1365	964
0.07	2167	2039	1918	1895	1710	1662	1554	1376	970
0.08	2180	2051	1932	1910	1719	1671	1561	1385	973
0.09	2190	2061	1946	1927	1727	1681	1567	1392	978
0.1	2200	2073	1969	1954	1734	1690	1574	1402	981
0.11	2209	2087	2003	1991	1742	1698	1582	1414	985
0.12	2225	2109	2046	2037	1752	1707	1595	1432	990
0.13	2248	2139	2098	2090	1766	1719	1616	1457	998
0.14	2283	2181	2153	2141	1786	1733	1643	1483	1008
0.15	2327	2229	2206	2187	1809	1750	1677	1511	1023
0.16	2379	2280	2252	2226	1838	1773	1712	1541	1038
0.17	2432	2326	2288	2256	1868	1800	1747	1567	1055
0.18	2482	2370	2316	2279	1900	1831	1775	1588	1074
0.19	2526	2403	2337	2295	1931	1861	1800	1602	1092
0.2	2562	2431	2351	2307	1962	1891	1819	1614	1111
0.21	2591	2451	2362	2315	1991	1920	1832	1625	1127
0.22	2614	2464	2370	2320	2017	1948	1842	1632	1143
0.23	2631	2475	2374	2324	2041	1972	1850	1636	1157
0.24	2642	2482	2379	2326	2064	1992	1854	1638	1169
0.25	2651	2489	2380	2328	2083	2011	1858	1641	1180
0.26	2658	2491	2382	2328	2100	2026	1861	1643	1189
0.27	2663	2494	2383	2329	2114	2040	1861	1644	1196
0.28	2666	2496	2382	2329	2128	2052	1863	1644	1203
0.29	2669	2497	2382	2329	2138	2060	1864	1646	1209
0.3	2671	2498	2382	2328	2147	2067	1863	1645	1212
0.4	2656	2484	2358	2306	2167	2078	1854	1637	1216
0.5	2622	2455	2319	2273	2143	2050	1835	1620	1201
0.6	2588	2425	2284	2238	2117	2021	1815	1601	1187
0.7	2557	2397	2251	2207	2097	2002	1796	1585	1174
0.8	2532	2375	2226	2183	2073	1988	1782	1572	1159
0.9	2510	2354	2208	2164	2053	1978	1769	1560	1146
1	2493	2335	2197	2150	2039	1969	1757	1548	1138
	0 mg/L	20 mg/L	50 mg/L	60 mg/L	70 mg/L	80 mg/L	90 mg/L	100 mg/L	150 mg/L
Fv/Fm	1	0.948505	0.888151	0.879291	0.873754	0.855482	0.847176	0.835548	0.570875
Plabs	1	0.966565	0.880446	0.87538	0.887538	0.854103	0.804458	0.754813	0.555218
Wk	1	0.953393	0.960087	0.943973	0.941194	0.913048	0.921165	0.903257	0.891134
Mo	1	1.00471	1.00907	1.00196	0.996516	1.05901	1.0608	1.09747	1.20186
Vj	1	1.01153	1.11326	1.1084	1.16413	1.26667	1.32616	1.34351	1.47828
Sm	1	0.97913	0.908051	0.873349	0.834422	0.781831	0.730639	0.67397	0.628413
ABS/RC	1	1.05857	1.24481	1.3179	1.30753	1.32753	1.3609	1.63253	1.74945
ABS/CS	1	0.991374	0.959643	0.926987	0.853358	0.804375	0.751694	0.687307	0.602588
TRo/RC	1	0.98741	0.994602	1.00001	0.992845	0.991201	0.991966	0.994803	0.994163
ETo/RC	1	0.980626	0.99292	0.983196	0.924202	0.899008	0.836764	0.766664	0.595955
DIo/RC	1	1.10668	1.1289	1.13949	1.15165	1.1795	1.65958	2.36997	4.18649

## Sheet: growth curve
Times:day	150 mg/L			100 mg/L			90 mg/L			80 mg/L			70 mg/L			60 mg/L			50 mg/L			20 mg/L			0 mg/L
0	0.2	0.2	0.2	0.2	0.2	0.2	0.2	0.2	0.2	0.2	0.2	0.2	0.2	0.2	0.2	0.2	0.2	0.2	0.2	0.2	0.2	0.2	0.2	0.2	0.2	0.2	0.2
2	0.21	0.26	0.23	0.23	0.27	0.26	0.24	0.27	0.26	0.24	0.28	0.3	0.27	0.28	0.27	0.28	0.3	0.29	0.28	0.3	0.29	0.27	0.28	0.27	0.28	0.29	0.29
4	0.29	0.34	0.33	0.34	0.4	0.37	0.37	0.4	0.39	0.37	0.43	0.42	0.41	0.43	0.42	0.41	0.45	0.44	0.43	0.44	0.44	0.43	0.44	0.45	0.43	0.44	0.45
6	0.42	0.5	0.46	0.5	0.56	0.53	0.53	0.57	0.57	0.57	0.62	0.64	0.61	0.63	0.61	0.64	0.67	0.65	0.64	0.68	0.67	0.7	0.71	0.71	0.65	0.67	0.67
8	0.5	0.57	0.52	0.63	0.68	0.66	0.66	0.71	0.69	0.7	0.71	0.74	0.76	0.77	0.76	0.81	0.82	0.82	0.83	0.85	0.84	0.87	0.88	0.88	0.82	0.84	0.84
10	0.56	0.62	0.61	0.72	0.74	0.73	0.73	0.76	0.75	0.76	0.78	0.8	0.84	0.85	0.85	0.91	0.93	0.92	0.97	0.98	0.98	0.99	1.03	1.04	0.97	0.99	0.99
12	0.59	0.64	0.63	0.75	0.79	0.78	0.78	0.83	0.82	0.81	0.85	0.87	0.9	0.91	0.91	0.98	1	0.99	1.04	1.06	1.05	1.07	1.12	1.14	1.05	1.06	1.07
14	0.61	0.67	0.66	0.78	0.83	0.83	0.83	0.86	0.86	0.85	0.87	0.91	0.94	0.96	0.95	1.03	1.05	1.04	1.11	1.12	1.11	1.18	1.23	1.25	1.13	1.14	1.13
16	0.65	0.69	0.68	0.8	0.86	0.85	0.85	0.87	0.88	0.87	0.92	0.95	0.98	0.99	0.98	1.06	1.08	1.07	1.12	1.13	1.13	1.22	1.26	1.27	1.17	1.18	1.18
18	0.67	0.7	0.7	0.81	0.87	0.86	0.85	0.89	0.89	0.91	0.94	0.92	0.98	1	0.99	1.06	1.08	1.08	1.13	1.14	1.13	1.24	1.28	1.3	1.17	1.18	1.18
20	0.68	0.73	0.71	0.82	0.88	0.86	0.86	0.89	0.9	0.91	0.94	0.93	0.98	0.99	0.99	1.07	1.09	1.08	1.14	1.14	1.13	1.26	1.29	1.3	1.18	1.19	1.18

## Sheet: biological activity of Arthrosp
	0 mg/L			20 mg/L			50 mg/L			60 mg/L			70 mg/L			80 mg/L			90 mg/L			100 mg/L			150 mg/L
PC Content	0.019069	0.016112	0.018036	0.015755	0.014678	0.015132	0.015061	0.01352	0.015818	0.013788	0.013173	0.013512	0.013601	0.013432	0.013254	0.012692	0.011329	0.012861	0.011605	0.012247	0.012629	0.01287	0.012879	0.013075	0.011037	0.010554	0.012487
Car Content	1.67107	1.646	1.69381	1.41879	1.4469	1.43816	1.41385	1.45944	1.43349	1.54777	1.47162	1.45663	1.4438	1.39914	1.47966	1.40153	1.43291	1.40387	1.4252	1.39966	1.40457	1.36953	1.21018	1.3501	1.0835	0.973329	1.0711
Chl.a Content	5.16503	4.25904	4.88603	4.09586	4.15147	4.22046	3.71119	4.11612	3.80272	3.80272	3.63551	3.96362	3.54569	4.49334	3.16254	3.7194	3.87209	3.92732	3.81705	3.80386	3.84438	3.64201	3.66189	3.5241	1.72797	1.96797	2.47781

## Sheet: The antioxidant system of A. pl
	0 mg/L			20 mg/L			50 mg/L			60 mg/L			70 mg/L			80 mg/L			90 mg/L			100 mg/L			150 mg/L
SOD activity (U/mg)	49.0481	46.9698	41.3584	61.518	62.9728	58.1927	56.3222	58.1927	56.1144	53.8282	53.8282	51.3343	47.8011	45.3192	46.5542	45.515	45.3313	48.009	43.2048	42.6054	39.9036	34.9698	41.1506	30.9668	34.7078	32.4879	31.1747
CAT activity (U/mg)	1.26467	1.17433	1.37117	2.07767	2.5745	2.0615	1.67117	1.826	2.02283	1.6355	1.67117	1.626	1.355	1.57117	1.626	1.2195	1.2195	1.41633	0.993667	0.903333	1.12917	0.903333	0.922667	0.813	0.442	0.495	0.558
MDA activity (nmol/g)	228.247	216.927	221.048	221.819	236.903	235.801	243.09	251.988	258.054	257.752	257.752	269.931	259.229	255.632	269.421	286.807	281.915	279.325	286.807	271.915	279.325	294.289	281.819	293.368	369.108	377.837	349.156

## Sheet: qPCR Results
	0 mg/L			70 mg/L
hoxE	1.07218	1.00767	0.925582	1.4727	1.45334	1.61211
hoxU	0.94399	0.95003	1.11505	3.06853	3.00892	2.40407
hoxF	0.876148	1.17868	0.968341	3.33459	3.66954	4.16402
cydB	1.06207	0.905088	1.0403	0.245547	0.356568	0.338802
MgtC family protein	2.2406	2.5494	2.8289	1	1	1
Trxs	1	1	1	2.36532	2.50517	2.02396

## Sheet: Transcriptome gene expression
Gene_id	Gene name	Gene description	FC(T/C)	Log2FC(T/C)	Pvalue	Padjust	Significant	Regulate	Type	B0	C0	D0	A70	B70	C70	C	T	GO_id	GO_term	KO_id	KO_name	Pathway_id	Pathway_definition
NIES39_L04090	nifJ	pyruvate flavodoxin oxidoreductase	3.913	1.96816	1.35318435487E-34	5.21517250366E-31	yes	up	mRNA	66.4	46.96	53.74	208.33	177.22	163.12	55.7	182.89	GO:0009399;GO:0022900;GO:0051539;GO:0030976;GO:0043873;GO:0005506	BP:nitrogen fixation;BP:electron transport chain;MF:4 iron, 4 sulfur cluster binding;MF:thiamine pyrophosphate binding;MF:pyruvate-flavodoxin oxidoreductase activity;MF:iron ion binding;	K03737	por	map00020;map00010;map00720;map00620;map00650	Citrate cycle (TCA cycle);Glycolysis / Gluconeogenesis;Carbon fixation pathways in prokaryotes;Pyruvate metabolism;Butanoate metabolism
NIES39_L04070	hoxE	diaphorase subunit of the bidirectional hydrogenase	3.218	1.68599	8.34270541196E-26	1.60763933288E-22	yes	up	mRNA	91.33	62.02	78.29	223.64	199.5	195.71	77.2133	206.283	GO:0046872;GO:0051537;GO:0003677;GO:0047985;GO:0016491	MF:metal ion binding;MF:2 iron, 2 sulfur cluster binding;MF:DNA binding;MF:hydrogen dehydrogenase activity;MF:oxidoreductase activity;	K05586	hoxE	map00190	Oxidative phosphorylation
NIES39_L04050	hcp	hydroxylamine reductase	2.559	1.35573	4.09919666213E-25	5.26610131194E-22	yes	up	mRNA	98.45	76.25	86.53	196.51	180.23	184.93	87.0767	187.223	GO:0005737;GO:0050418;GO:0046872;GO:0051539	CC:cytoplasm;MF:hydroxylamine reductase activity;MF:metal ion binding;MF:4 iron, 4 sulfur cluster binding;	K05601	hcp	map00910	Nitrogen metabolism
NIES39_L04100	pyrD	dihydroorotate dehydrogenase	4.261	2.0913	1.19319493707E-22	1.12149257452E-19	yes	up	mRNA	32.44	29.24	26.55	134.96	93.77	85.58	29.41	104.77	GO:0044205;GO:0005737;GO:0004152;GO:1990663	BP:'de novo' UMP biosynthetic process;CC:cytoplasm;MF:dihydroorotate dehydrogenase activity;MF:dihydroorotate dehydrogenas;	K00226	pyrD	map00240	Pyrimidine metabolism
NIES39_N00720	NIES39_N00720	water-soluble carotenoid protein	0.36	-1.47396	1.45497220358E-22	1.12149257452E-19	yes	down	mRNA	143.57	151.78	200.45	45.15	53.83	50.75	165.267	49.91	GO:0018298;GO:0016037;GO:0031676;GO:0030089;GO:0009881;GO:0031404	BP:protein-chromophore linkage;BP:light absorption;CC:plasma membrane-derived thylakoid membrane;CC:phycobilisome;MF:photoreceptor activity;MF:chloride ion binding;	------	------	------	------
NIES39_L05630	chlN	dark-operative protochlorophyllide oxidoreductase ChlN	2.517	1.33192	4.51127795866E-21	2.89774420878E-18	yes	up	mRNA	900.01	572.71	824.16	1607.85	1631.07	1593.28	765.627	1610.73	GO:0019685;GO:0036068;GO:0051539;GO:0016730;GO:0016636;GO:0046872;GO:0005524	BP:photosynthesis, dark reaction;BP:light-independent chlorophyll biosynthetic process;MF:4 iron, 4 sulfur cluster binding;MF:oxidoreductase activity, acting on iron-sulfur proteins as donors;MF:oxidoreductase activity, acting on the CH-CH group of donors, iron-sulfur protein as acceptor;MF:metal ion binding;MF:ATP binding;	K04038	chlN	map00860	Porphyrin and chlorophyll metabolism
NIES39_L05620	NIES39_L05620	hypothetical protein	2.217	1.1483	1.47095651655E-18	8.09866630684E-16	yes	up	mRNA	750.74	521.94	690.64	1246.34	1212.9	1181.61	654.44	1213.62	------	------	------	------	------	------
NIES39_L04060	hoxF	diaphorase subunit of the bidirectional hydrogenase	3.089	1.62698	1.9902783286E-17	9.58816584802E-15	yes	up	mRNA	73.5	49.94	56.48	191.23	138.77	133.89	59.9733	154.63	GO:0008137;GO:0046872;GO:0047985;GO:0051539;GO:0010181	MF:NADH dehydrogenas;MF:metal ion binding;MF:hydrogen dehydrogenase activity;MF:4 iron, 4 sulfur cluster binding;MF:FMN binding;	K05587	hoxF	map00190	Oxidative phosphorylation
NIES39_O06340	NIES39_O06340	hypothetical protein	3.688	1.88273	3.14381648132E-17	1.34625207989E-14	yes	up	mRNA	517.76	488.89	360.2	901.82	1921.62	1477.54	455.617	1433.66	------	------	------	------	------	------
NIES39_R00870	NIES39_R00870	hypothetical protein	2.138	1.09627	3.94617452309E-17	1.5208556612E-14	yes	up	mRNA	420.95	299.76	386.16	654.61	659.69	635.71	368.957	650.003	GO:0005198	MF:structural molecule activity;	------	------	------	------
NIES39_L04030	hoxY	hydrogenase subunit of the bidirectional hydrogenase	2.49	1.31611	6.59205052907E-16	2.30961479446E-13	yes	up	mRNA	78.15	61.47	70.98	152.63	144.22	137.23	70.2	144.693	GO:0051536;GO:0047985;GO:0016491	MF:iron-sulfur cluster binding;MF:hydrogen dehydrogenase activity;MF:oxidoreductase activity;	K18007	hoxY	------	------
NIES39_R00900	NIES39_R00900	putative bacteriophage major tail sheath protein	1.87	0.902897	1.02473326643E-15	3.291101674E-13	yes	up	mRNA	1137.22	857.25	1074.66	1569.22	1655.18	1596.74	1023.04	1607.05	------	------	K06907	------	------	------
NIES39_L05610	chlL	dark-operative protochlorophyllide oxidoreductase ChlL	2.075	1.05326	8.85982671719E-15	2.62659785908E-12	yes	up	mRNA	2646.08	1833.11	2547.28	4219.94	4129.95	3791.51	2342.16	4047.13	GO:0019685;GO:0036068;GO:0051539;GO:0016636;GO:0016163;GO:0018697;GO:0046872;GO:0005524	BP:photosynthesis, dark reaction;BP:light-independent chlorophyll biosynthetic process;MF:4 iron, 4 sulfur cluster binding;MF:oxidoreductase activity, acting on the CH-CH group of donors, iron-sulfur protein as acceptor;MF:nitrogenase activity;MF:carbonyl sulfide nitrogenase activity;MF:metal ion binding;MF:ATP binding;	K04037	chlL	map00860	Porphyrin and chlorophyll metabolism
NIES39_O06460	chlM	S-adenosylmethionine--Mg-protoporphyrin IX methyltransferase	2.213	1.14633	7.97438143511E-14	2.19523328935E-11	yes	up	mRNA	2621.28	1558.22	2300.18	3535.06	4361	4009.23	2159.89	3968.43	GO:0015995;GO:0032259;GO:0046406	BP:chlorophyll biosynthetic process;BP:methylation;MF:magnesium protoporphyrin IX methyltransferase activity;	K03428	bchM	map00860	Porphyrin and chlorophyll metabolism
NIES39_R00860	NIES39_R00860	hypothetical protein	2.071	1.05025	9.33924253333E-14	2.3995627149E-11	yes	up	mRNA	443.78	337.99	423.75	717.77	733.78	603.26	401.84	684.937	GO:0005198	MF:structural molecule activity;	------	------	------	------
NIES39_O06450	NIES39_O06450	hypothetical protein	2.358	1.23773	1.83831636439E-13	4.42804454273E-11	yes	up	mRNA	469.58	294.1	339.55	698.45	783.52	647.02	367.743	709.663	GO:0016021	CC:integral component of membrane;	------	------	------	------
NIES39_A01140	NIES39_A01140	hypothetical protein	0.253	-1.98136	2.46307272607E-13	5.58393075663E-11	yes	down	mRNA	45.51	66.43	67.08	16.07	8.52	13.53	59.6733	12.7067	GO:0016787	MF:hydrolase activity;	------	------	------	------
NIES39_K02840	rbcX	possible Rubisco chaperonin	1.837	0.876993	2.9496075797E-13	6.31543756231E-11	yes	up	mRNA	4060.32	2951.97	3813.89	4836.06	5920.7	5608.26	3608.73	5455.01	GO:0015977;GO:0015979;GO:0110102;GO:0031470;GO:0044183	BP:carbon fixation;BP:photosynthesis;BP:chloroplast ribulose bisphosphate carboxylase complex assembly;CC:carboxysome;MF:protein binding involved in protein folding;	------	------	------	------
NIES39_L04040	hoxU	diaphorase subunit of the bidirectional hydrogenase	2.836	1.5041	6.01461180562E-13	1.22001652099E-10	yes	up	mRNA	42.68	33.07	45.46	119.54	77.17	87.86	40.4033	94.8567	GO:0046872;GO:0047985;GO:0051539;GO:0003677;GO:0009055	MF:metal ion binding;MF:hydrogen dehydrogenase activity;MF:4 iron, 4 sulfur cluster binding;MF:DNA binding;MF:electron carrier activity;	K05588	hoxU	map00190	Oxidative phosphorylation
NIES39_A05390	NIES39_A05390	glutamine synthetase inactivating factor IF7	2.152	1.10548	9.79751057299E-13	1.7980764642E-10	yes	up	mRNA	2335.44	2015.53	2571.17	4738.77	3401.37	3723.95	2307.38	3954.7	------	------	------	------	------	------
NIES39_A05400	NIES39_A05400	glutamine synthetase inactivating factor IF7	2.152	1.10548	9.79751057299E-13	1.7980764642E-10	yes	up	mRNA	2335.44	2015.53	2571.17	4738.77	3401.37	3723.95	2307.38	3954.7	------	------	------	------	------	------
NIES39_E01110	NIES39_E01110	putative transposase	0.409	-1.28852	1.04606982113E-12	1.83252413211E-10	yes	down	mRNA	167.15	176.3	200.55	49.57	61.27	73.03	181.333	61.29	------	------	K07496	------	------	------
NIES39_L04020	hoxH	hydrogenase subunit of the bidirectional hydrogenase	2.328	1.21931	1.33452143308E-12	2.23619374048E-10	yes	up	mRNA	56.64	37.12	50.33	105.99	89.42	84.51	48.03	93.3067	GO:0016151;GO:0008901	MF:nickel cation binding;MF:ferredoxin hydrogenase activity;	K00436	hoxH	------	------
NIES39_O04580	NIES39_O04580	putative transposase	0.48	-1.0603	3.8046296765E-12	6.10960115551E-10	yes	down	mRNA	81.59	71.37	102.34	30.24	36.9	35.37	85.1	34.17	GO:0006310;GO:0032196;GO:0003677	BP:DNA recombination;BP:transposition;MF:DNA binding;	K07496	------	------	------
NIES39_L02790	petH	ferredoxin--NADP+ oxidoreductase	1.589	0.667815	1.94633676589E-11	3.0004727583E-9	no	up	mRNA	1441.49	1192.31	1399.35	1673.99	1885.49	1830.65	1344.38	1796.71	GO:0030089;GO:0031676;GO:0004324	CC:phycobilisome;CC:plasma membrane-derived thylakoid membrane;MF:ferredoxin-NADP+ reductase activity;	K02641	petH	map00195	Photosynthesis
NIES39_L06130	NIES39_L06130	TPP-binding enzymes family protein	1.717	0.780256	3.86073443867E-11	5.7227963564E-9	no	up	mRNA	344.91	274.2	317.12	466.05	444.11	440.61	312.077	450.257	GO:0003824;GO:0003984;GO:0000287;GO:0030976	MF:catalytic activity;MF:acetolactate synthase activity;MF:magnesium ion binding;MF:thiamine pyrophosphate binding;	K01652	ilvB	map00660;map00290;map00770;map00650	C5-Branched dibasic acid metabolism;Valine, leucine and isoleucine biosynthesis;Pantothenate and CoA biosynthesis;Butanoate metabolism
NIES39_F00540	NIES39_F00540	hypothetical protein	2.482	1.31147	9.43261000423E-11	1.34641773912E-8	yes	up	mRNA	41.65	33.26	27.98	77.2	71.62	65.06	34.2967	71.2933	GO:0009236	BP:cobalamin biosynthetic process;	K02189	cbiG	map00860	Porphyrin and chlorophyll metabolism
NIES39_E02870	gltA	citrate synthase	1.966	0.975296	9.83081893743E-11	1.3531420066E-8	yes	up	mRNA	163.83	120.54	151.39	269.36	217.68	227.87	145.253	238.303	GO:0006099;GO:0005737;GO:0036440	BP:tricarboxylic acid cycle;CC:cytoplasm;MF:citrate synthase activity;	K01647	gltA	map00020;map00630	Citrate cycle (TCA cycle);Glyoxylate and dicarboxylate metabolism
NIES39_B00120	petF	2Fe-2S ferredoxin I	1.731	0.7914	1.43373375029E-10	1.90538271504E-8	no	up	mRNA	1733.68	1259.06	1647.73	2075.31	2444.95	2154.34	1546.82	2224.87	GO:0046872;GO:0051537;GO:0009055	MF:metal ion binding;MF:2 iron, 2 sulfur cluster binding;MF:electron carrier activity;	K02639	petF	map00195	Photosynthesis
NIES39_E01830	NIES39_E01830	pyridine nucleotide-disulphide oxidoreductase domain protein	1.931	0.949633	2.47017856733E-10	3.17335606616E-8	yes	up	mRNA	44.79	34.43	37.72	65	61.77	63.09	38.98	63.2867	GO:0016491	MF:oxidoreductase activity;	------	------	------	------
NIES39_E00540	NIES39_E00540	hypothetical protein	1.575	0.655181	3.8434662308E-10	4.77829640435E-8	no	up	mRNA	2625.51	2274.49	2624.58	3148.46	3185.11	3204.84	2508.19	3179.47	------	------	------	------	------	------
NIES39_R00890	NIES39_R00890	hypothetical protein	1.807	0.853965	4.23085949652E-10	5.09554140612E-8	yes	up	mRNA	1166.66	776.08	1022.17	1462.49	1550.32	1408.77	988.303	1473.86	GO:0005198	MF:structural molecule activity;	------	------	------	------
NIES39_R00830	NIES39_R00830	hypothetical protein	1.992	0.994202	1.46072023688E-9	1.70594417968E-7	yes	up	mRNA	34.38	22.09	32.6	40.49	53.33	55.71	29.69	49.8433	GO:0016021	CC:integral component of membrane;	------	------	------	------
NIES39_F00520	NIES39_F00520	hypothetical protein	1.937	0.954023	1.81954835013E-9	2.02218640491E-7	yes	up	mRNA	426.58	260.01	383.18	514.11	672.81	553.41	356.59	580.11	GO:0003924;GO:0000166	MF:GTPase activity;MF:nucleotide binding;	------	------	------	------
NIES39_R00500	NIES39_R00500	hypothetical protein	1.682	0.750398	1.83644328417E-9	2.02218640491E-7	no	up	mRNA	143.02	130.45	160.51	214.87	191.04	205.95	144.66	203.953	------	------	------	------	------	------
NIES39_E01200	NIES39_E01200	putative transposase	0.284	-1.81837	2.18250341451E-9	2.33649115542E-7	yes	down	mRNA	205.63	276.02	117.8	40.31	50.23	52.17	199.817	47.57	------	------	------	------	------	------
NIES39_N00580	NIES39_N00580	hypothetical protein	0.599	-0.738195	2.54913253109E-9	2.65523156076E-7	no	down	mRNA	212.73	186.74	238.4	100.67	103.67	115.44	212.623	106.593	GO:0004519	MF:endonuclease activity;	------	------	------	------
NIES39_L04000	NIES39_L04000	hypothetical protein	3.041	1.60458	4.29087240892E-9	4.3518479642E-7	yes	up	mRNA	19.16	12.37	15.28	37.89	38.26	41.78	15.6033	39.31	------	------	------	------	------	------
NIES39_N00730	NIES39_N00730	hypothetical protein	0.304	-1.71817	6.51769537954E-9	6.44081999814E-7	yes	down	mRNA	63.71	69.75	101.68	19.09	16.89	22.31	78.38	19.43	GO:0042651	CC:thylakoid membrane;	------	------	------	------
NIES39_D06460	rplP	50S ribosomal protein L16	1.963	0.973168	7.01820292513E-9	6.76203851836E-7	yes	up	mRNA	287.9	231.69	262.58	323.91	518.22	423.55	260.723	421.893	GO:0006412;GO:0005840;GO:0003735;GO:0019843;GO:0000049	BP:translation;CC:ribosome;MF:structural constituent of ribosome;MF:rRNA binding;MF:tRNA binding;	K02878	rplP	map03010	Ribosome
NIES39_A00830	apcE	phycobilisome core-membrane linker polypeptide	1.543	0.62569	7.26873445276E-9	6.83261038559E-7	no	up	mRNA	2248.66	1950.3	2138.86	2483.9	3057.7	2736.26	2112.61	2759.29	GO:0015979;GO:0018298;GO:0030089;GO:0016829	BP:photosynthesis;BP:protein-chromophore linkage;CC:phycobilisome;MF:lyase activity;	K02096	apcE	map00196	Photosynthesis - antenna proteins
NIES39_C04290	NIES39_C04290	fasciclin domain protein	0.567	-0.818058	1.02126761655E-8	9.37134617666E-7	yes	down	mRNA	950.47	1040.2	1198.15	554.24	461.94	488.84	1062.94	501.673	------	------	------	------	------	------
NIES39_K04910	NIES39_K04910	S-adenosylmethionine decarboxylase proenzyme	1.536	0.618844	1.2030314267E-8	1.07825188802E-6	no	up	mRNA	960.87	817.57	941.19	1041.42	1264.81	1171.58	906.543	1159.27	GO:0006557;GO:0008295;GO:0004014	BP:S-adenosylmethioninamine biosynthetic process;BP:spermidine biosynthetic process;MF:adenosylmethionine decarboxylase activity;	K01611	speD	map00270;map00330	Cysteine and methionine metabolism;Arginine and proline metabolism
NIES39_O02550	NIES39_O02550	putative transposase	0.006	-7.26964	1.34005231404E-8	1.17376400416E-6	yes	down	mRNA	57.28	84.9	47.39	0	0	0	63.19	0	------	------	------	------	------	------
NIES39_A05420	NIES39_A05420	glutamine synthetase inactivating factor IF7	2.134	1.09331	2.00008779155E-8	1.71296407747E-6	yes	up	mRNA	10681	10821.4	11349	24792.7	14363.8	16627.1	10950.5	18594.5	------	------	------	------	------	------
NIES39_O06470	NIES39_O06470	hypothetical membrane protein	1.861	0.895942	3.43896152756E-8	2.88125167983E-6	yes	up	mRNA	7843.66	4796.92	7028.17	7836.67	11482.3	10207.7	6556.25	9842.22	GO:0016021;GO:0005886	CC:integral component of membrane;CC:plasma membrane;	K03973	pspC	------	------
NIES39_K04820	ccmK	carbon dioxide concentrating mechanism protein CcmK	1.623	0.69886	3.66205686998E-8	3.00288663338E-6	no	up	mRNA	1971.21	1445.22	1901.9	2015.97	2610.89	2561.88	1772.78	2396.25	GO:0015977;GO:0031470	BP:carbon fixation;CC:carboxysome;	K08696	ccmK	------	------
NIES39_K04800	ccmM	carbon dioxide concentrating mechanism protein CcmM	1.599	0.677027	4.30522401668E-8	3.45673611673E-6	no	up	mRNA	1224.26	921.29	1148.48	1254.18	1641.82	1543.04	1098.01	1479.68	GO:0016829;GO:0043886	MF:lyase activity;MF:structural constituent of carboxysome;	K08698	ccmM	------	------
NIES39_C04530	apcB	allophycocyanin beta subunit	1.547	0.629249	6.13319296033E-8	4.74433998195E-6	no	up	mRNA	4311.65	3185.5	4105.67	4598.13	5327.77	4878.79	3867.61	4934.9	GO:0015979;GO:0018298;GO:0030089;GO:0031676	BP:photosynthesis;BP:protein-chromophore linkage;CC:phycobilisome;CC:plasma membrane-derived thylakoid membrane;	K02093	apcB	map00196	Photosynthesis - antenna proteins
NIES39_D02380	lrtA	light repressed protein	1.486	0.57122	6.15508560191E-8	4.74433998195E-6	no	up	mRNA	1326.94	1227.49	1225.78	1539.06	1593.25	1619.36	1260.07	1583.89	GO:0006417;GO:0044238;GO:0005840;GO:0005737	BP:regulation of translation;BP:primary metabolic process;CC:ribosome;CC:cytoplasm;	K05808	yhbH	------	------
NIES39_D03430	pfkA	6-phosphofructokinase	1.593	0.671885	7.79271706502E-8	5.88884932717E-6	no	up	mRNA	124.11	97.18	125.41	160.46	147.29	155.56	115.567	154.437	GO:0006002;GO:0005737;GO:0047334;GO:0005524;GO:0003872;GO:0046872	BP:fructose 6-phosphate metabolic process;CC:cytoplasm;MF:diphosphate-fructose-6-phosphate 1-phosphotransferase activity;MF:ATP binding;MF:6-phosphofructokinase activity;MF:metal ion binding;	K21071	pfk	map00680;map00010;map00030;map00051;map00052	Methane metabolism;Glycolysis / Gluconeogenesis;Pentose phosphate pathway;Fructose and mannose metabolism;Galactose metabolism
NIES39_E04200	NIES39_E04200	hypothetical protein	1.787	0.837505	9.44288312398E-8	6.92559165109E-6	yes	up	mRNA	203.51	132.85	187.19	216.68	310.26	259.5	174.517	262.147	GO:0016021;GO:0004519;GO:0003729	CC:integral component of membrane;MF:endonuclease activity;MF:mRNA binding;	------	------	------	------
NIES39_E01510	NIES39_E01510	putative bacterioferritin comigratory protein	0.605	-0.725831	9.55889964293E-8	6.92559165109E-6	no	down	mRNA	448.76	469.51	591.43	237.96	256.74	257.96	503.233	250.887	GO:0016209;GO:0051920;GO:0004601;GO:0016491	MF:antioxidant activity;MF:peroxiredoxin activity;MF:peroxidase activity;MF:oxidoreductase activity;	K03564	------	------	------
NIES39_A01410	treY	malto-oligosyltrehalose synthase	0.552	-0.858259	9.74382425867E-8	6.92559165109E-6	yes	down	mRNA	32.44	29.92	41.22	12.71	16.97	18.61	34.5267	16.0967	GO:0005975;GO:0016757	BP:carbohydrate metabolic process;MF:transferase activity, transferring glycosyl groups;	K06044	treY	map00500	Starch and sucrose metabolism
NIES39_Q00090	NIES39_Q00090	hypothetical protein	2.299	1.20103	9.883433856E-8	6.92559165109E-6	yes	up	mRNA	83.4	59.94	66.6	180.34	97.74	122.75	69.98	133.61	------	------	------	------	------	------
NIES39_C02470	NIES39_C02470	hypothetical protein	0.515	-0.957981	1.03506313748E-7	7.12345237828E-6	yes	down	mRNA	460.66	396.88	572.79	141.85	219.72	244.82	476.777	202.13	------	------	------	------	------	------
NIES39_D06220	fus	translation elongation factor EF-G	1.732	0.792074	2.01251176828E-7	1.36074041315E-5	no	up	mRNA	200.19	164.93	173.91	302.67	233.29	247.75	179.677	261.237	GO:0003746;GO:0003924;GO:0005525	MF:translation elongation factor activity;MF:GTPase activity;MF:GTP binding;	K02355	fusA	------	------
NIES39_L04620	NIES39_L04620	putative diguanylate cyclase	1.582	0.661673	2.04996255831E-7	1.36216477581E-5	no	up	mRNA	365.39	349.53	351.53	511.74	442.06	467.21	355.483	473.67	GO:0052621	MF:diguanylate cyclase activity;	------	------	------	------
NIES39_Q01580	NIES39_Q01580	hypothetical protein	1.507	0.591563	2.24633732572E-7	1.46735322938E-5	no	up	mRNA	7451.41	5873.81	7187.8	8885.99	8116.58	8794.63	6837.67	8599.07	------	------	------	------	------	------
NIES39_A05370	NIES39_A05370	glutamine synthetase inactivating factor IF7	1.881	0.911531	2.79649786044E-7	1.79628379236E-5	yes	up	mRNA	17718.8	17009.4	18143.5	34324.7	22734.2	23098.6	17623.9	26719.2	------	------	------	------	------	------
NIES39_K02930	NIES39_K02930	hypothetical protein	1.756	0.812418	3.13452176431E-7	1.98040112781E-5	yes	up	mRNA	675.9	561.1	576.63	972.06	865.98	745.69	604.543	861.243	GO:0005840	CC:ribosome;	------	------	------	------
NIES39_A00980	NIES39_A00980	hypothetical protein	1.43	0.515577	3.31183799328E-7	2.05868123002E-5	no	up	mRNA	2979.97	2503.58	3011.03	3021.13	3527.58	3462.84	2831.53	3337.18	GO:0003677	MF:DNA binding;	------	------	------	------
NIES39_K04810	ccmL	carbon dioxide concentrating mechanism protein CcmL	1.667	0.73717	3.47451675714E-7	2.12552183842E-5	no	up	mRNA	749.16	542.68	672.9	723.39	1017.58	955.12	654.913	898.697	------	------	K08697	ccmL	------	------
NIES39_M02130	glpD	glycerol-3-phosphate dehydrogenase	0.618	-0.695032	4.60349144363E-7	2.77216500371E-5	no	down	mRNA	120.63	98.28	142.34	54.49	62.16	71.09	120.417	62.58	GO:0006072;GO:0009331;GO:0052591	BP:glycerol-3-phosphate metabolic process;CC:glycerol-3-phosphate dehydrogenase complex;MF:sn-glycerol-3-phosphat;	K00111	glpA	map00564	Glycerophospholipid metabolism
NIES39_D06390	rplC	50S ribosomal protein L3	1.758	0.813969	5.30613676124E-7	3.14613093505E-5	yes	up	mRNA	648.8	571.27	608.64	640.84	1093.63	986.96	609.57	907.143	GO:0006412;GO:0005840;GO:0003735;GO:0019843	BP:translation;CC:ribosome;MF:structural constituent of ribosome;MF:rRNA binding;	K02906	rplC	map03010	Ribosome
NIES39_D06420	rplB	50S ribosomal protein L2	1.741	0.800014	5.77645669922E-7	3.37310062406E-5	no	up	mRNA	579.57	515.07	563.74	587.76	1001.74	849.03	552.793	812.843	GO:0006412;GO:0015934;GO:0003735;GO:0016740;GO:0019843	BP:translation;CC:large ribosomal subunit;MF:structural constituent of ribosome;MF:transferase activity;MF:rRNA binding;	K02886	rplB	map03010	Ribosome
NIES39_J03730	cpcG	phycobilisome rod-core linker polypeptide	1.51	0.594228	6.18370334092E-7	3.55701383223E-5	no	up	mRNA	2938.46	2406.96	2775.24	2899.24	3866.48	3531.95	2706.89	3432.56	GO:0015979;GO:0030089	BP:photosynthesis;CC:phycobilisome;	K02290	cpcG	map00196	Photosynthesis - antenna proteins
NIES39_J00860	NIES39_J00860	hypothetical protein	1.461	0.546942	6.35151487013E-7	3.59981445728E-5	no	up	mRNA	789.94	624.33	750.65	807.19	925.51	896.45	721.64	876.383	------	------	------	------	------	------
NIES39_N00590	NIES39_N00590	hypothetical protein	0.603	-0.729907	6.70958356483E-7	3.74764276216E-5	no	down	mRNA	169.6	186.93	216.7	97.48	98.41	92.41	191.077	96.1	GO:0004519	MF:endonuclease activity;	------	------	------	------
NIES39_D05980	psaB	photosystem I reaction center subunit Ib	1.388	0.472646	8.90175186453E-7	4.87630639865E-5	no	up	mRNA	10398.7	9333	10285.7	11399	12015.4	11742	10005.8	11718.8	GO:0018298;GO:0015979;GO:0009522;GO:0016021;GO:0031676;GO:0016168;GO:0051539;GO:0000287;GO:0009055	BP:protein-chromophore linkage;BP:photosynthesis;CC:photosystem I;CC:integral component of membrane;CC:plasma membrane-derived thylakoid membrane;MF:chlorophyll binding;MF:4 iron, 4 sulfur cluster binding;MF:magnesium ion binding;MF:electron carrier activity;	K02690	psaB	map00195	Photosynthesis
NIES39_E01820	NIES39_E01820	hypothetical protein	2.541	1.34549	9.05078559159E-7	4.87630639865E-5	yes	up	mRNA	29.79	29.6	25.42	66.93	47.33	63.65	28.27	59.3033	------	------	------	------	------	------
NIES39_L01170	rpmA	50S ribosomal protein L27	1.594	0.672547	9.2262288464E-7	4.87630639865E-5	no	up	mRNA	2575.88	2581.24	2532.75	2709.83	3834.74	3709.97	2563.29	3418.18	GO:0006412;GO:0005840;GO:0003735	BP:translation;CC:ribosome;MF:structural constituent of ribosome;	K02899	rpmA	map03010	Ribosome
NIES39_E04140	NIES39_E04140	Ycf65 protein	1.512	0.596146	9.23638731452E-7	4.87630639865E-5	no	up	mRNA	4240.45	3569.82	4078.43	4054.87	5352.01	5345.59	3962.9	4917.49	GO:0006412;GO:0005840;GO:0003735	BP:translation;CC:ribosome;MF:structural constituent of ribosome;	K19032	------	------	------
NIES39_L04320	NIES39_L04320	hypothetical protein	1.838	0.877766	9.90954922305E-7	5.1198034252E-5	yes	up	mRNA	585.02	473.16	485.98	894.06	687.12	692.35	514.72	757.843	------	------	------	------	------	------
NIES39_D06660	rplM	50S ribosomal protein L13	1.473	0.559246	9.96329156435E-7	5.1198034252E-5	no	up	mRNA	403.92	374.65	438.97	486.14	492.65	501.13	405.847	493.307	GO:0006412;GO:0005840;GO:0003735	BP:translation;CC:ribosome;MF:structural constituent of ribosome;	K02871	rplM	map03010	Ribosome
NIES39_D07820	NIES39_D07820	hypothetical protein	1.41	0.496003	1.1123479828E-6	5.64077516539E-5	no	up	mRNA	5070.39	4159.83	5108.17	5536.73	5677.15	5549.45	4779.46	5587.78	------	------	------	------	------	------
NIES39_Q00570	NIES39_Q00570	hypothetical protein	1.521	0.604769	1.16773566245E-6	5.84474447154E-5	no	up	mRNA	3290.15	3315.11	3381.61	3630.15	4087.75	4576.43	3328.96	4098.11	------	------	------	------	------	------
NIES39_D06450	rpsC	30S ribosomal protein S3	1.641	0.714499	1.19669577379E-6	5.91290450279E-5	no	up	mRNA	318.04	259.28	307.02	344.65	497.23	373.48	294.78	405.12	GO:0006412;GO:0005840;GO:0003735;GO:0019843;GO:0003729	BP:translation;CC:ribosome;MF:structural constituent of ribosome;MF:rRNA binding;MF:mRNA binding;	K02982	rpsC	map03010	Ribosome
NIES39_J01630	NIES39_J01630	hypothetical protein	1.468	0.55422	1.4065519861E-6	6.86183715751E-5	no	up	mRNA	2348.16	1830.3	2168.79	2676.6	2585.83	2565.48	2115.75	2609.3	------	------	------	------	------	------
NIES39_E01100	NIES39_E01100	putative transposase	0.302	-1.72545	1.42812574378E-6	6.87999577064E-5	yes	down	mRNA	23.6	17.62	22.48	4.13	4.64	7.14	21.2333	5.30333	GO:0006310;GO:0032196;GO:0003677	BP:DNA recombination;BP:transposition;MF:DNA binding;	K07496	------	------	------
NIES39_D02510	NIES39_D02510	HNH endonuclease%2C fragment	1.623	0.698871	1.45783328013E-6	6.93640674275E-5	no	up	mRNA	981.13	1112.78	952.67	1473.6	1310.21	1370.31	1015.53	1384.71	GO:0004519;GO:0003676	MF:endonuclease activity;MF:nucleic acid binding;	------	------	------	------
NIES39_Q00030	NIES39_Q00030	hypothetical protein	1.82	0.86409	1.7422135014E-6	8.18840345657E-5	yes	up	mRNA	993.89	632.74	804.66	1482.85	1106.48	1082.53	810.43	1223.95	GO:0016021	CC:integral component of membrane;	------	------	------	------
NIES39_K04830	ccmK	carbon dioxide concentrating mechanism protein CcmK	1.536	0.619558	1.78462375805E-6	8.23887793266E-5	no	up	mRNA	4487.31	3415.9	4332.09	4222.37	5792.79	5544.18	4078.43	5186.45	GO:0015977;GO:0031470	BP:carbon fixation;CC:carboxysome;	K08696	ccmK	------	------
NIES39_M02360	NIES39_M02360	hypothetical protein	1.733	0.792896	1.79570769679E-6	8.23887793266E-5	no	up	mRNA	178.4	114.56	153.64	167	255.01	230.32	148.867	217.443	GO:0016021	CC:integral component of membrane;	------	------	------	------
NIES39_L00920	NIES39_L00920	cation-transporting P-type ATPase	1.519	0.603157	1.86559752981E-6	8.4588386822E-5	no	up	mRNA	43.32	35.91	41.19	44.5	56.48	53.78	40.14	51.5867	GO:0016021;GO:0016887;GO:0005524	CC:integral component of membrane;MF:ATPase activity;MF:ATP binding;	------	------	------	------
NIES39_J01350	NIES39_J01350	hypothetical protein	1.574	0.653995	1.89663373371E-6	8.4995655927E-5	no	up	mRNA	1274.72	1304.97	1259.65	1849.1	1510.07	1695.53	1279.78	1684.9	------	------	------	------	------	------
NIES39_N00650	NIES39_N00650	extracellular solute-binding protein	0.59	-0.760782	1.98178713296E-6	8.77908920738E-5	no	down	mRNA	79.98	65.87	92.12	36.88	37.27	43.17	79.3233	39.1067	GO:0016020;GO:0015276	CC:membrane;MF:ligand-gated ion channel activity;	K02030	------	------	------
NIES39_D06230	NIES39_D06230	acetolactate synthase	1.506	0.59084	2.13806718193E-6	9.36376240813E-5	no	up	mRNA	410.55	347.46	391.51	524.06	449.06	481.21	383.173	484.777	GO:0009099;GO:0009097;GO:0050660;GO:0000287;GO:0030976;GO:0003984	BP:valine biosynthetic process;BP:isoleucine biosynthetic process;MF:flavin adenine dinucleotide binding;MF:magnesium ion binding;MF:thiamine pyrophosphate binding;MF:acetolactate synthase activity;	K01652	ilvB	map00660;map00290;map00770;map00650	C5-Branched dibasic acid metabolism;Valine, leucine and isoleucine biosynthesis;Pantothenate and CoA biosynthesis;Butanoate metabolism
NIES39_J01720	NIES39_J01720	putative transposase	0.606	-0.723248	2.17142769554E-6	9.40301386362E-5	no	down	mRNA	187.52	177.32	228.94	100.95	100.11	95.65	197.927	98.9033	------	------	------	------	------	------
NIES39_A01130	NIES39_A01130	hypothetical protein	0.204	-2.29328	2.1964131053E-6	9.40552900868E-5	yes	down	mRNA	175.29	266.85	281.02	73.34	17.8	28.13	241.053	39.7567	------	------	------	------	------	------
NIES39_E01990	NIES39_E01990	thioredoxin	1.67	0.73984	2.36485268373E-6	0.000100155409265	no	up	mRNA	367.7	326.57	344.04	431.97	554.98	424.55	346.103	470.5	GO:0006662;GO:0015035	BP:glycerol ether metabolic process;MF:protein disulfide oxidoreductase activity;	K03671	trxA	map05012;map04621;map05418;map05132	Parkinson disease;NOD-like receptor signaling pathway;Fluid shear stress and atherosclerosis;Salmonella infection
NIES39_M01480	nifS	cysteine desulfurase	2.844	1.50778	2.93537834985E-6	0.00012296682783	yes	up	mRNA	3.45	2.19	1.72	5.45	6.66	5.67	2.45333	5.92667	GO:0006534;GO:0031071;GO:0016829;GO:0030170	BP:cysteine metabolic process;MF:cysteine desulfurase activity;MF:lyase activity;MF:pyridoxal phosphate binding;	K11717	sufS	map00450	Selenocompound metabolism
NIES39_L05740	NIES39_L05740	hypothetical protein	1.495	0.579734	3.37674226248E-6	0.000139935104082	no	up	mRNA	1604.13	1430.43	1681.37	2149.52	1789.42	1962.83	1571.98	1967.26	------	------	------	------	------	------
NIES39_M01040	NIES39_M01040	hypothetical protein	1.456	0.541624	3.47306365148E-6	0.000141351198836	no	up	mRNA	146.72	124.9	140.48	161.98	175.37	166.17	137.367	167.84	------	------	------	------	------	------
NIES39_O05200	rpsD	30S ribosomal protein S4	1.394	0.479311	3.48426670716E-6	0.000141351198836	no	up	mRNA	537.97	482.43	546.83	563.63	640.28	621.12	522.41	608.343	GO:0006412;GO:0015935;GO:0003735;GO:0019843	BP:translation;CC:small ribosomal subunit;MF:structural constituent of ribosome;MF:rRNA binding;	K02986	rpsD	map03010	Ribosome
NIES39_Q00080	NIES39_Q00080	hypothetical protein	1.993	0.995101	3.53090904476E-6	0.000141751286026	yes	up	mRNA	110.25	88.85	81.89	206.22	114.4	148.73	93.6633	156.45	GO:0006629	BP:lipid metabolic process;	K07001	------	------	------
NIES39_A00570	NIES39_A00570	hypothetical protein	2.475	1.30763	3.84222925434E-6	0.000152659294291	yes	up	mRNA	10.93	9.71	7.53	12.83	21.04	25.39	9.39	19.7533	------	------	------	------	------	------
NIES39_L05000	NIES39_L05000	hypothetical protein	1.38	0.464501	4.37941411431E-6	0.00017222716323	no	up	mRNA	6941.54	6346.02	6900.88	6910.36	8165.21	8067.53	6729.48	7714.37	GO:0003964;GO:0004519;GO:0003676	MF:RNA-directed DNA polymerase activity;MF:endonuclease activity;MF:nucleic acid binding;	------	------	------	------
NIES39_C05350	nifS	cysteine desulfurase	0.593	-0.753651	4.52116525187E-6	0.000176005766472	no	down	mRNA	34.87	37.72	42.03	19.24	19.78	18.21	38.2067	19.0767	GO:0006534;GO:0031071;GO:0030170	BP:cysteine metabolic process;MF:cysteine desulfurase activity;MF:pyridoxal phosphate binding;	K11717	sufS	map00450	Selenocompound metabolism
NIES39_L04010	NIES39_L04010	hypothetical protein	3.759	1.9104	5.85417958752E-6	0.000225287333603	yes	up	mRNA	28.93	5.62	21	64.03	47.03	55.44	18.5167	55.5	------	------	------	------	------	------
NIES39_J05380	rne	ribonuclease E	1.55	0.632094	5.90400121793E-6	0.000225287333603	no	up	mRNA	81.1	88.02	79.38	114.59	105.32	106.07	82.8333	108.66	GO:0006396;GO:0004540;GO:0003723	BP:RNA processing;MF:ribonuclease activity;MF:RNA binding;	K08300	rne	map03018	RNA degradation
NIES39_L03990	NIES39_L03990	protein serine/threonine phosphatase	2.147	1.10219	6.01618086089E-6	0.000227317265077	yes	up	mRNA	9.34	6.33	11.75	16.02	15.07	18.04	9.14	16.3767	GO:0016791	MF:phosphatase activity;	------	------	------	------
NIES39_A05380	NIES39_A05380	glutamine synthetase inactivating factor IF7	1.684	0.751721	6.29350119768E-6	0.000233830720613	no	up	mRNA	6995.6	6261.73	6531.57	10997.6	7850.92	7816.09	6596.3	8888.21	------	------	------	------	------	------
NIES39_J03090	desD	acyl-lipid desaturase (delta 6)	0.646	-0.629469	6.30991046802E-6	0.000233830720613	no	down	mRNA	139.74	122.75	160.96	81.28	69.89	77.75	141.15	76.3067	GO:0006629;GO:0016021;GO:0016213;GO:0016491	BP:lipid metabolic process;CC:integral component of membrane;MF:linoleoyl-CoA desaturase activity;MF:oxidoreductase activity;	K00508	------	map00591	Linoleic acid metabolism
NIES39_A05530	NIES39_A05530	hypothetical protein	0.448	-1.15855	7.35726027708E-6	0.000270046486741	yes	down	mRNA	11.68	8.07	13.21	4.28	4.26	3.93	10.9867	4.15667	GO:0003964;GO:0004519;GO:0003676	MF:RNA-directed DNA polymerase activity;MF:endonuclease activity;MF:nucleic acid binding;	K00986	ltrA	------	------
NIES39_L06140	NIES39_L06140	fumarylacetoacetate hydrolase family protein	1.634	0.708753	7.81619351209E-6	0.000284184998072	no	up	mRNA	64.92	54.81	63.52	87.25	90.24	72.7	61.0833	83.3967	GO:0016787;GO:0003824	MF:hydrolase activity;MF:catalytic activity;	------	------	------	------
NIES39_K00650	psaK1	photosystem I reaction center subunit X	1.506	0.590697	8.25971582121E-6	0.00029540181112	no	up	mRNA	3662.83	2787.66	3747.7	3383.58	4653.06	4406.66	3399.4	4147.77	------	------	K02698	psaK	map00195	Photosynthesis
NIES39_D06410	rplW	50S ribosomal protein L23	1.888	0.917087	8.27799574492E-6	0.00029540181112	yes	up	mRNA	398.73	406.49	363.47	431.51	804.98	573.17	389.563	603.22	GO:0006412;GO:0005840;GO:0003735;GO:0019843	BP:translation;CC:ribosome;MF:structural constituent of ribosome;MF:rRNA binding;	K02892	rplW	map03010	Ribosome
NIES39_A01150	NIES39_A01150	hypothetical protein	0.262	-1.93177	8.59529548674E-6	0.000302464788911	yes	down	mRNA	46.8	77.29	68.28	15.91	8.28	17.31	64.1233	13.8333	GO:0016021	CC:integral component of membrane;	------	------	------	------
NIES39_K02830	rbcS	ribulose 1%2C5-bisphosphate carboxylase/oxygenase small subunit	1.646	0.718965	8.6328818838E-6	0.000302464788911	no	up	mRNA	6745.9	4628.87	6421.6	5881.58	9188.45	8909.8	5932.12	7993.28	GO:0016984	MF:ribulose-bisphosphate carboxylase activity;	K01602	rbcS	map00630;map00710	Glyoxylate and dicarboxylate metabolism;Carbon fixation in photosynthetic organisms
NIES39_L06200	NIES39_L06200	hypothetical protein	0.36	-1.4754	8.97865506249E-6	0.000311745374872	yes	down	mRNA	24.99	25.73	29.67	6.1	5.82	12.33	26.7967	8.08333	------	------	------	------	------	------
NIES39_O04310	NIES39_O04310	hypothetical protein	1.469	0.554825	9.52688630769E-6	0.000327499362222	no	up	mRNA	884.76	773.19	839.74	835.59	1104.33	1117.09	832.563	1019	------	------	------	------	------	------
NIES39_M01470	NIES39_M01470	major membrane protein I	2.696	1.43062	9.60234248343E-6	0.000327499362222	yes	up	mRNA	5.1	5.3	4.31	9.1	12.85	11.53	4.90333	11.16	------	------	------	------	------	------
NIES39_C05520	NIES39_C05520	hypothetical protein	2.026	1.01883	9.9237436703E-6	0.000335492176362	yes	up	mRNA	6.24	5.36	5.62	13.01	7.8	8.46	5.74	9.75667	------	------	------	------	------	------
NIES39_D06400	rplD	50S ribosomal protein L4	1.678	0.746928	1.04013782803E-5	0.000348581842541	no	up	mRNA	453.96	451.79	493.01	480.95	838.37	648.27	466.253	655.863	GO:0006412;GO:0005840;GO:0003735;GO:0019843	BP:translation;CC:ribosome;MF:structural constituent of ribosome;MF:rRNA binding;	K02926	rplD	map03010	Ribosome
NIES39_C01320	NIES39_C01320	hypothetical protein	0.614	-0.703267	1.09349056633E-5	0.000363302814019	no	down	mRNA	95.27	76.18	99.54	37.73	49.64	51.86	90.33	46.41	GO:0016021	CC:integral component of membrane;	------	------	------	------
NIES39_E01970	NIES39_E01970	hypothetical protein	1.439	0.524607	1.14824895863E-5	0.000378235169793	no	up	mRNA	11656.7	8554.74	11866.5	11774.5	12716.3	14169.9	10692.7	12886.9	------	------	------	------	------	------
NIES39_D06240	leuA	2-isopropylmalate synthase	1.783	0.834113	1.19700198492E-5	0.00038177241081	yes	up	mRNA	234.84	193.45	253.09	436.38	261.77	313.54	227.127	337.23	GO:0009097;GO:0009098;GO:0003852;GO:0043714	BP:isoleucine biosynthetic process;BP:leucine biosynthetic process;MF:2-isopropylmalate synthase activity;MF:;	K01649	leuA	map00620;map00290	Pyruvate metabolism;Valine, leucine and isoleucine biosynthesis
NIES39_R00990	NIES39_R00990	hypothetical protein	1.355	0.438525	1.20127752244E-5	0.00038177241081	no	up	mRNA	268.73	239.64	277.7	289.31	291.55	317.7	262.023	299.52	------	------	------	------	------	------
NIES39_C04150	NIES39_C04150	hypothetical protein	1.355	0.438402	1.20841401202E-5	0.00038177241081	no	up	mRNA	1419.3	1167.79	1423.79	1486.44	1546.45	1541.1	1336.96	1524.66	GO:0008643;GO:0016021;GO:0015288	BP:carbohydrate transport;CC:integral component of membrane;MF:porin activity;	------	------	------	------
NIES39_D06510	rplE	50S ribosomal protein L5	1.704	0.768552	1.22487223895E-5	0.00038177241081	no	up	mRNA	216.3	191.82	194.9	245	365.52	243.8	201.007	284.773	GO:0006412;GO:0005840;GO:0003735;GO:0000049;GO:0019843	BP:translation;CC:ribosome;MF:structural constituent of ribosome;MF:tRNA binding;MF:rRNA binding;	K02931	rplE	map03010	Ribosome
NIES39_H00360	NIES39_H00360	hypothetical protein	1.636	0.710155	1.23046986013E-5	0.00038177241081	no	up	mRNA	1533.2	1471.83	1427.66	1595.77	2162.41	2034.52	1477.56	1930.9	------	------	------	------	------	------
NIES39_L01880	petA	apocytochrome f	1.38	0.464501	1.23302112419E-5	0.00038177241081	no	up	mRNA	896.2	772.19	845.12	921.03	1038.46	952.71	837.837	970.733	GO:0015979;GO:0031676;GO:0031361;GO:0020037;GO:0005506;GO:0009055	BP:photosynthesis;CC:plasma membrane-derived thylakoid membrane;CC:integral component of thylakoid membrane;MF:heme binding;MF:iron ion binding;MF:electron carrier activity;	K02634	petA	map00195	Photosynthesis
NIES39_C04890	narB	nitrate reductase	0.618	-0.694813	1.23382709267E-5	0.00038177241081	no	down	mRNA	50.89	41.26	66.76	27.21	27.48	27.52	52.97	27.4033	GO:0042128;GO:0046872;GO:0043546;GO:0051539;GO:0016491	BP:nitrate assimilation;MF:metal ion binding;MF:molybdopterin cofactor binding;MF:4 iron, 4 sulfur cluster binding;MF:oxidoreductase activity;	K00367	narB	map00910	Nitrogen metabolism
NIES39_O06440	NIES39_O06440	hypothetical protein	0.639	-0.645893	1.23823433708E-5	0.00038177241081	no	down	mRNA	117.62	101.36	128.75	59.53	65	60.37	115.91	61.6333	GO:0016021	CC:integral component of membrane;	------	------	------	------
NIES39_C03060	NIES39_C03060	hypothetical protein	0.613	-0.705594	1.30087712397E-5	0.000395239172543	no	down	mRNA	56.21	44.32	63.74	24.83	32.01	27.55	54.7567	28.13	GO:0032259;GO:0008168	BP:methylation;MF:methyltransferase activity;	------	------	------	------
NIES39_A06590	desA	phosphatidylcholine desaturase	0.639	-0.645114	1.30242280521E-5	0.000395239172543	no	down	mRNA	88.84	81.18	114.35	45.03	55.74	51.66	94.79	50.81	GO:0006629;GO:0016021;GO:0102985	BP:lipid metabolic process;CC:integral component of membrane;MF:Delta12-fatty-acid desaturase activity;	K10255	desA	map02020	Two-component system
NIES39_A02970	thiC	thiamine biosynthesis protein ThiC	0.693	-0.528924	1.3573411113E-5	0.000408686925229	no	down	mRNA	134.2	114.38	147.84	72.69	73.85	84.48	132.14	77.0067	GO:0009229;GO:0009228;GO:0016830;GO:0051539;GO:0008270	BP:thiamine diphosphate biosynthetic process;BP:thiamine biosynthetic process;MF:carbon-carbon lyase activity;MF:4 iron, 4 sulfur cluster binding;MF:zinc ion binding;	K03147	thiC	map00730	Thiamine metabolism
NIES39_O04680	NIES39_O04680	hypothetical protein	1.931	0.94918	1.51691214063E-5	0.000453192200773	yes	up	mRNA	114.93	75.39	95.51	205.23	117.89	134.33	95.2767	152.483	------	------	------	------	------	------
NIES39_J00150	NIES39_J00150	hypothetical protein	0.66	-0.598539	1.54992484894E-5	0.000459493105216	no	down	mRNA	833.8	868.63	1038.2	521.96	501.69	455.62	913.543	493.09	------	------	------	------	------	------
NIES39_A05620	ftrC	ferredoxin-thioredoxin reductase catalytic chain	1.362	0.446192	1.70732614776E-5	0.000502292746066	no	up	mRNA	1429.66	1191.95	1525.39	1448.82	1592.78	1592.93	1382.33	1544.84	GO:0016730;GO:0046872;GO:0051539;GO:0103012	MF:oxidoreductase activity, acting on iron-sulfur proteins as donors;MF:metal ion binding;MF:4 iron, 4 sulfur cluster binding;MF:ferredoxin-thioredoxin reductase activity;	K17892	------	------	------
NIES39_K04780	ccmO	carbon dioxide concentrating mechanism protein CcmO	1.404	0.489582	1.89714589599E-5	0.000553909112358	no	up	mRNA	205.96	197.69	200.57	217.64	246.27	250.57	201.407	238.16	GO:0015977;GO:0031470	BP:carbon fixation;CC:carboxysome;	K08700	ccmO	------	------
NIES39_J04040	NIES39_J04040	hypothetical protein	1.397	0.482172	1.91667201758E-5	0.000555402553063	no	up	mRNA	1661.31	1260.38	1654.27	1702.16	1897.46	1778.23	1525.32	1792.62	GO:0008643;GO:0016021;GO:0015288	BP:carbohydrate transport;CC:integral component of membrane;MF:porin activity;	------	------	------	------
NIES39_L03880	NIES39_L03880	hypothetical protein	1.945	0.959445	2.10153833188E-5	0.000604427517242	yes	up	mRNA	2516.77	2505.31	2386.8	2190.48	5151.81	4999.13	2469.63	4113.81	GO:0016787;GO:0016887;GO:0005524	MF:hydrolase activity;MF:ATPase activity;MF:ATP binding;	------	------	------	------
NIES39_A00970	NIES39_A00970	hypothetical protein	1.384	0.468795	2.24014488233E-5	0.00063951987974	no	up	mRNA	109.96	95.91	114.75	112.98	134.57	126.78	106.873	124.777	GO:0008239	MF:dipeptidyl-peptidase activity;	K06978	------	------	------
NIES39_L06120	NIES39_L06120	putative succinate-semialdehyde dehydrogenase	1.388	0.472854	2.28665696571E-5	0.000647998231313	no	up	mRNA	497.02	414.62	430.56	498.25	536.35	536.34	447.4	523.647	GO:0004030;GO:0009013	MF:aldehyde dehydrogenase [NA;MF:succinate-semialdehyde dehydrogenase [NA;	K00135	gabD	map00250;map00310;map00760;map00350;map00650	Alanine, aspartate and glutamate metabolism;Lysine degradation;Nicotinate and nicotinamide metabolism;Tyrosine metabolism;Butanoate metabolism
NIES39_E02020	glpX	fructose-1%2C6-bisphosphatase/sedoheptulose-1%2C 7-bis phosphatase	1.467	0.552866	2.32027664034E-5	0.000652725997947	no	up	mRNA	1184.73	906.48	1135.99	1107.72	1533.49	1336.38	1075.73	1325.86	GO:0006071;GO:0019253;GO:0006094;GO:0042132;GO:0050278;GO:0046872	BP:glycerol metabolic process;BP:reductive pentose-phosphate cycle;BP:gluconeogenesis;MF:fructose 1,6-bisphosphate 1-phosphatase activity;MF:sedoheptulose-bisphosphatase activity;MF:metal ion binding;	K11532	glpX-SEBP	map00680;map00010;map00030;map00051;map00710	Methane metabolism;Glycolysis / Gluconeogenesis;Pentose phosphate pathway;Fructose and mannose metabolism;Carbon fixation in photosynthetic organisms
NIES39_D06520	rpsH	30S ribosomal protein S8	1.592	0.670974	2.36534333053E-5	0.000660582115643	no	up	mRNA	428.14	383.64	456.82	426.61	690.86	556.91	422.867	558.127	GO:0006412;GO:0005840;GO:0003735;GO:0019843	BP:translation;CC:ribosome;MF:structural constituent of ribosome;MF:rRNA binding;	K02994	rpsH	map03010	Ribosome
NIES39_D06800	glgC	glucose-1-phosphate adenylyltransferase	1.341	0.423383	2.42126961061E-5	0.000667399956865	no	up	mRNA	730.45	618.47	748.42	738.25	832.06	793.64	699.113	787.983	GO:0005978;GO:0008878;GO:0005524	BP:glycogen biosynthetic process;MF:glucose-1-phosphate adenylyltransferase activity;MF:ATP binding;	K00975	glgC	map02026;map00520;map00500	Biofilm formation - Escherichia coli;Amino sugar and nucleotide sugar metabolism;Starch and sucrose metabolism
NIES39_D05970	psaA	photosystem I reaction center subunit Ia	1.353	0.43634	2.42439008721E-5	0.000667399956865	no	up	mRNA	9052.99	8702.73	8674.78	9604.27	10406.8	10279.6	8810.17	10096.9	GO:0018298;GO:0015979;GO:0009522;GO:0016021;GO:0031676;GO:0016168;GO:0051539;GO:0000287;GO:0009055	BP:protein-chromophore linkage;BP:photosynthesis;CC:photosystem I;CC:integral component of membrane;CC:plasma membrane-derived thylakoid membrane;MF:chlorophyll binding;MF:4 iron, 4 sulfur cluster binding;MF:magnesium ion binding;MF:electron carrier activity;	K02689	psaA	map00195	Photosynthesis
NIES39_A04080	NIES39_A04080	putative iron ABC transporter substrate binding protein	0.686	-0.544647	2.45658988295E-5	0.00067146790134	no	down	mRNA	1119.98	1087.75	1273.11	691.55	576.21	733.12	1160.28	666.96	GO:0046872	MF:metal ion binding;	K02012	afuA	map02010	ABC transporters
NIES39_L03230	NIES39_L03230	hypothetical protein	1.644	0.717118	2.64905762489E-5	0.000718976625797	no	up	mRNA	18216.1	20399.8	16158.2	24264.5	22183.1	25547.6	18258.1	23998.4	------	------	------	------	------	------
NIES39_O06520	NIES39_O06520	hypothetical protein	1.819	0.863243	2.73724893924E-5	0.000737717301527	yes	up	mRNA	377.9	304.1	356.7	692.83	383.23	479.41	346.233	518.49	------	------	------	------	------	------
NIES39_C05380	sufB	FeS assembly protein SufB	0.629	-0.668312	2.80516072517E-5	0.000750770099639	no	down	mRNA	107.2	137.46	129.88	69.49	67.13	62.49	124.847	66.37	GO:0016226	BP:iron-sulfur cluster assembly;	K09014	sufB	------	------
NIES39_A07120	NIES39_A07120	putative tellurium resistance protein	1.409	0.495149	3.09891184069E-5	0.000823669395448	no	up	mRNA	238.45	219.19	249.26	268.94	283.07	275.56	235.633	275.857	------	------	K05795	terD	------	------
NIES39_J05870	psbV1	cytochrome c550	1.511	0.595443	3.14755049398E-5	0.00083086709615	no	up	mRNA	687.64	590	715.51	651.24	990.01	864.97	664.383	835.407	GO:0019684;GO:0022904;GO:0018063;GO:0009523;GO:0031676;GO:0020037;GO:0005506;GO:0009055	BP:photosynthesis, light reaction;BP:respiratory electron transport chain;BP:cytochrome c-heme linkage;CC:photosystem II;CC:plasma membrane-derived thylakoid membrane;MF:heme binding;MF:iron ion binding;MF:electron carrier activity;	K02720	psbV	map00195	Photosynthesis
NIES39_D07980	NIES39_D07980	hypothetical protein	1.6	0.677634	3.18327954489E-5	0.000834582269797	no	up	mRNA	519.96	516.34	512.38	714.39	664.22	612.66	516.227	663.757	------	------	------	------	------	------
NIES39_K03040	NIES39_K03040	hypothetical protein	0.712	-0.489296	3.26714526985E-5	0.000848844628296	no	down	mRNA	368.76	337.99	404.86	189.17	228.63	247.79	370.537	221.863	------	------	------	------	------	------
NIES39_E03980	NIES39_E03980	hypothetical protein	0.571	-0.808848	3.28172936212E-5	0.000848844628296	yes	down	mRNA	35.81	29.3	33.9	13.82	17.73	15.85	33.0033	15.8	GO:0016787	MF:hydrolase activity;	------	------	------	------
NIES39_L06150	cbiD	cobalt-precorrin-6A synthase	1.479	0.564911	3.31130315055E-5	0.000850784156147	no	up	mRNA	73.08	53.52	69.21	77.77	80.71	84.49	65.27	80.99	GO:0009236;GO:0032259;GO:0046140;GO:0043780	BP:cobalamin biosynthetic process;BP:methylation;BP:corrin biosynthetic process;MF:cobalt-precorrin-5B C1-methyltransferase activity;	K02188	cbiD	map00860	Porphyrin and chlorophyll metabolism
NIES39_A07850	NIES39_A07850	putative CheA signal transduction histidine kinase	1.742	0.800554	3.3659303699E-5	0.00085909242686	no	up	mRNA	38.39	34.89	33.41	65.72	46.45	43.84	35.5633	52.0033	GO:0006935;GO:0005737;GO:0000155	BP:chemotaxis;CC:cytoplasm;MF:phosphorelay sensor kinase activity;	K03407	cheA	map02030;map02020	Bacterial chemotaxis;Two-component system
NIES39_D06500	rplX	50S ribosomal protein L24	1.633	0.707223	3.56770923454E-5	0.000904602065126	no	up	mRNA	396.47	299.16	374.04	366.58	609.86	467.34	356.557	481.26	GO:0006412;GO:0005840;GO:0003735;GO:0019843	BP:translation;CC:ribosome;MF:structural constituent of ribosome;MF:rRNA binding;	K02895	rplX	map03010	Ribosome
NIES39_D06490	rplN	50S ribosomal protein L14	1.637	0.710636	3.72346405315E-5	0.000937923559532	no	up	mRNA	304.14	240.71	291.37	280.75	452.57	386.4	278.74	373.24	GO:0006412;GO:0015934;GO:0003735;GO:0019843	BP:translation;CC:large ribosomal subunit;MF:structural constituent of ribosome;MF:rRNA binding;	K02874	rplN	map03010	Ribosome
NIES39_D06630	rpoA	RNA polymerase alpha subunit	1.354	0.436703	3.95158046014E-5	0.000986169765739	no	up	mRNA	467.42	407.31	457.39	476.08	542.14	496.22	444.04	504.813	GO:0006351;GO:0003899;GO:0046983;GO:0003677	BP:transcription, DNA-templated;MF:DNA-directed RNA polymerase activity;MF:protein dimerization activity;MF:DNA binding;	K03040	rpoA	map03020	RNA polymerase
NIES39_H01090	gvpJ	gas vesicle protein GvpJ	0.669	-0.580569	3.98172208968E-5	0.000986169765739	no	down	mRNA	116.11	105.34	110.8	59.28	63.23	63.57	110.75	62.0267	GO:0031411;GO:0005773;GO:0012506;GO:0005198	CC:gas vesicle;CC:vacuole;CC:vesicle membrane;MF:structural molecule activity;	------	------	------	------
NIES39_K00590	psaL	photosystem I reaction center subunit XI	1.333	0.414157	4.01111122711E-5	0.000986169765739	no	up	mRNA	5884.67	4725.05	5857.82	5771.27	6276.12	6103.29	5489.18	6050.23	GO:0015979;GO:0016021;GO:0031676;GO:0009538	BP:photosynthesis;CC:integral component of membrane;CC:plasma membrane-derived thylakoid membrane;CC:photosystem I reaction center;	K02699	psaL	map00195	Photosynthesis
NIES39_O05810	NIES39_O05810	reverse transcriptase	1.454	0.540379	4.01734959058E-5	0.000986169765739	no	up	mRNA	227.27	199.49	222.43	212.6	298.67	285.69	216.397	265.653	GO:0003964;GO:0004519;GO:0003676	MF:RNA-directed DNA polymerase activity;MF:endonuclease activity;MF:nucleic acid binding;	K00986	ltrA	------	------
NIES39_D06530	rplF	50S ribosomal protein L6	1.473	0.559207	4.04695076117E-5	0.000987148622377	no	up	mRNA	312.89	268.72	308.04	327.07	421	338.68	296.55	362.25	GO:0006412;GO:0005840;GO:0003735;GO:0019843	BP:translation;CC:ribosome;MF:structural constituent of ribosome;MF:rRNA binding;	K02933	rplF	map03010	Ribosome
NIES39_R01120	NIES39_R01120	transposase	1.541	0.624309	4.26004067249E-5	0.00103259099068	no	up	mRNA	133.74	147.2	136.79	142.17	187.72	219.13	139.243	183.007	GO:0006310;GO:0032196;GO:0003677	BP:DNA recombination;BP:transposition;MF:DNA binding;	K07496	------	------	------
NIES39_O04350	petJ	cytochrome c6	1.47	0.555797	4.83931808528E-5	0.00116567074379	no	up	mRNA	1081.66	880.33	1020.55	1040.76	1420.49	1134.94	994.18	1198.73	GO:0015979;GO:0031979;GO:0005506;GO:0020037;GO:0009055	BP:photosynthesis;CC:plasma membrane-derived thylakoid lumen;MF:iron ion binding;MF:heme binding;MF:electron carrier activity;	K08906	petJ	map00195	Photosynthesis
NIES39_D06480	rpsQ	30S ribosomal protein S17	1.552	0.633955	4.9027959844E-5	0.00117362582136	no	up	mRNA	286.56	245.29	338.91	304.95	424.91	369.86	290.253	366.573	GO:0006412;GO:0005840;GO:0003735;GO:0019843	BP:translation;CC:ribosome;MF:structural constituent of ribosome;MF:rRNA binding;	K02961	rpsQ	map03010	Ribosome
NIES39_D01090	hemF	coproporphyrinogen III oxidase%2C aerobic	1.362	0.4457	5.08321968296E-5	0.00120930423816	no	up	mRNA	656.64	513.64	658.36	677.02	715.15	691.8	609.547	694.657	GO:0015995;GO:0006782;GO:0005737;GO:0004109;GO:0046872;GO:0042803	BP:chlorophyll biosynthetic process;BP:protoporphyrinogen IX biosynthetic process;CC:cytoplasm;MF:coproporphyrinogen oxidase activity;MF:metal ion binding;MF:protein homodimerization activity;	K00228	hemF	map00860	Porphyrin and chlorophyll metabolism
NIES39_M02640	NIES39_M02640	hypothetical protein	0.726	-0.462314	5.11905480345E-5	0.0012103581112	no	down	mRNA	125.29	121.02	135.26	74.82	81.88	76.84	127.19	77.8467	GO:0016021;GO:0016301	CC:integral component of membrane;MF:kinase activity;	------	------	------	------
NIES39_A04870	NIES39_A04870	2-phosphosulfolactate phosphatase	0.579	-0.789367	5.68308013103E-5	0.00133552383079	no	down	mRNA	43.6	34.77	44.46	18.86	19.9	20.6	40.9433	19.7867	GO:0000287;GO:0050532	MF:magnesium ion binding;MF:2-phosphosulfolactate phosphatase activity;	K05979	comB	map00680	Methane metabolism
NIES39_D02270	lipB	lipoate-protein ligase B	1.369	0.453102	5.78834755119E-5	0.00135201766438	no	up	mRNA	257.91	257.65	257.96	281.92	312.71	298.65	257.84	297.76	GO:0009249;GO:0005737;GO:0102555;GO:0016874;GO:0033819	BP:protein lipoylation;CC:cytoplasm;MF:octanoyl transferase activit;MF:ligase activity;MF:lipoy;	K03801	lipB	map00785	Lipoic acid metabolism
NIES39_K02850	rbcL	ribulose-1%2C5-bisphosphate carboxylase/oxygenase large subunit	1.475	0.560287	5.85258694208E-5	0.0013587873539	no	up	mRNA	4853.7	3466.89	4433.9	4265.32	6040.9	5539.27	4251.5	5281.83	GO:0009853;GO:0019253;GO:0031470;GO:0004497;GO:0000287;GO:0016984	BP:photorespiration;BP:reductive pentose-phosphate cycle;CC:carboxysome;MF:monooxygenase activity;MF:magnesium ion binding;MF:ribulose-bisphosphate carboxylase activity;	K01601	rbcL	map00630;map00710	Glyoxylate and dicarboxylate metabolism;Carbon fixation in photosynthetic organisms
NIES39_E04290	NIES39_E04290	putative nitrate ABC transport substrate-binding protein	0.577	-0.792628	6.02189818712E-5	0.00138972428821	no	down	mRNA	19.44	16.07	21.11	7.59	10.96	8.92	18.8733	9.15667	GO:0006811	BP:ion transport;	K15576	nrtA	map02010;map00910	ABC transporters;Nitrogen metabolism
NIES39_A05360	NIES39_A05360	glutamine synthetase inactivating factor IF7	1.58	0.659858	6.06959833482E-5	0.00139067797203	no	up	mRNA	8803.2	7610.17	8088.64	12634.5	9419.16	8824.99	8167.34	10292.9	------	------	------	------	------	------
NIES39_C05390	sufR	putative ArsR family transcriptional regulator	0.265	-1.91765	6.09819868381E-5	0.00139067797203	yes	down	mRNA	10.79	9.97	12.65	1.22	2.36	3.8	11.1367	2.46	GO:0003700	MF:transcription factor activity, sequence-specific DNA binding;	K09012	sufR	------	------
NIES39_A08310	atp1	possible ATP synthase protein I	1.38	0.464429	6.18690174302E-5	0.00140260701868	no	up	mRNA	4159.82	3144.95	4454.03	3999.46	4638.29	4571.51	3919.6	4403.09	GO:0016021	CC:integral component of membrane;	K02116	atpI	------	------
NIES39_Q00670	ftrV	ferredoxin-thioredoxin reductase variable chain	1.428	0.513896	6.5264446116E-5	0.00147093084989	no	up	mRNA	569.72	448.07	608.97	544.06	686.8	676.38	542.253	635.747	GO:0015979	BP:photosynthesis;	------	------	------	------
NIES39_D06470	rpmC	50S ribosomal protein L29	1.578	0.657811	6.64678639045E-5	0.00148934388074	no	up	mRNA	340.78	258.86	414.52	365.3	457.89	460.46	338.053	427.883	GO:0006412;GO:0005840;GO:0003735	BP:translation;CC:ribosome;MF:structural constituent of ribosome;	K02904	rpmC	map03010	Ribosome
NIES39_O04330	NIES39_O04330	hypothetical protein	1.765	0.819619	6.85306417673E-5	0.00152668840099	yes	up	mRNA	1521	1175.03	1219.49	2583.68	1637.51	1538.8	1305.17	1920	GO:0016021	CC:integral component of membrane;	------	------	------	------
NIES39_C04540	apcA	allophycocyanin alpha subunit	1.393	0.478497	7.11792249871E-5	0.00157657892586	no	up	mRNA	4297.57	3452.64	4171.71	3936.67	5264.11	4697.07	3973.97	4632.62	GO:0015979;GO:0018298;GO:0030089;GO:0031676	BP:photosynthesis;BP:protein-chromophore linkage;CC:phycobilisome;CC:plasma membrane-derived thylakoid membrane;	K02092	apcA	map00196	Photosynthesis - antenna proteins
NIES39_K04790	ccmN	carbon dioxide concentrating mechanism protein CcmN	1.453	0.539529	7.17688162168E-5	0.00158055438686	no	up	mRNA	425.76	463.46	404.74	487.16	547.41	540.06	431.32	524.877	------	------	K08699	ccmN	------	------
NIES39_D03400	hypB	hydrogenase accessory protein HypB	1.499	0.583882	7.61331469305E-5	0.00163454175613	no	up	mRNA	114.8	96.36	100.24	134.92	115.48	140.62	103.8	130.34	GO:0051604;GO:0016151;GO:0003924	BP:protein maturation;MF:nickel cation binding;MF:GTPase activity;	K04652	hypB	------	------
NIES39_Q02220	NIES39_Q02220	two-component response regulator	1.485	0.570453	7.61587812626E-5	0.00163454175613	no	up	mRNA	27.87	20.13	22.43	28.38	29.21	30.78	23.4767	29.4567	GO:0006355;GO:0052621	BP:regulation of transcription, DNA-templated;MF:diguanylate cyclase activity;	------	------	------	------
NIES39_A00910	NIES39_A00910	putative uncharacterized protein%2C fragment	1.501	0.585852	7.62085675954E-5	0.00163454175613	no	up	mRNA	394.93	410.61	329.73	474.54	481.8	474.67	378.423	477.003	------	------	------	------	------	------
NIES39_D07070	NIES39_D07070	putative transporter	1.624	0.699956	7.66799548466E-5	0.00163454175613	no	up	mRNA	45.15	37.84	49.65	71.75	52.66	55.4	44.2133	59.9367	GO:0008643	BP:carbohydrate transport;	K02027	------	------	------
NIES39_E03450	NIES39_E03450	two-component hybrid sensor and regulator	1.391	0.475682	7.68706402298E-5	0.00163454175613	no	up	mRNA	82.24	74.49	81.89	90.79	93.89	94.57	79.54	93.0833	GO:0000155	MF:phosphorelay sensor kinase activity;	K11527	------	------	------
NIES39_A01120	isiA	iron-stress induced chlorophyll-binding protein	0.549	-0.865535	7.71662135053E-5	0.00163454175613	yes	down	mRNA	1574.89	2100.67	2104.38	1162.54	620.69	871.36	1926.65	884.863	GO:0018298;GO:0009767;GO:0009521;GO:0016021;GO:0031676;GO:0016168	BP:protein-chromophore linkage;BP:photosynthetic electron transport chain;CC:photosystem;CC:integral component of membrane;CC:plasma membrane-derived thylakoid membrane;MF:chlorophyll binding;	------	------	------	------
NIES39_D00520	NIES39_D00520	hypothetical protein	0.711	-0.491069	7.71890502376E-5	0.00163454175613	no	down	mRNA	125.73	117.3	147.5	67.34	83.88	83.03	130.177	78.0833	------	------	------	------	------	------
NIES39_C03930	NIES39_C03930	hypothetical protein	1.334	0.416292	7.78106425695E-5	0.00163870063641	no	up	mRNA	7956.21	7922.18	7832.46	8319.47	9298.93	9159.03	7903.62	8925.81	GO:0003964;GO:0004519;GO:0003676	MF:RNA-directed DNA polymerase activity;MF:endonuclease activity;MF:nucleic acid binding;	------	------	------	------
NIES39_D03420	gap	glyceraldehyde-3-phosphate dehydrogenase	1.484	0.569283	7.98613780762E-5	0.00167274864731	no	up	mRNA	228.07	161.39	212.14	203.64	282.26	263.26	200.533	249.72	GO:0006006;GO:0051287;GO:0050661;GO:0016620	BP:glucose metabolic process;MF:NAD binding;MF:NADP binding;MF:oxidoreductase activity, acting on the aldehyde or oxo group of donors, NAD or NADP as acceptor;	K00134	gapA	map00710;map00010;map05010;map05130;map05132;map05415;map04066	Carbon fixation in photosynthetic organisms;Glycolysis / Gluconeogenesis;Alzheimer disease;Pathogenic Escherichia coli infection;Salmonella infection;Diabetic cardiomyopathy;HIF-1 signaling pathway
NIES39_J00640	NIES39_J00640	hypothetical protein	0.744	-0.42619	8.46839206104E-5	0.00176417205423	no	down	mRNA	2103.22	1957.6	2131.1	1232.3	1199.83	1432.21	2063.97	1288.11	------	------	------	------	------	------
NIES39_C01310	NIES39_C01310	cell division protein	0.688	-0.540301	8.84363542456E-5	0.00179953771802	no	down	mRNA	71.05	73.05	85.31	41.98	45.32	45.4	76.47	44.2333	GO:0009252;GO:0071555;GO:0008360;GO:0051301;GO:0005887;GO:0008955	BP:peptidoglycan biosynthetic process;BP:cell wall organization;BP:regulation of cell shape;BP:cell division;CC:integral component of plasma membrane;MF:peptidoglycan glycosyltransferase activity;	K05837	rodA	------	------
NIES39_O03380	NIES39_O03380	reverse transcriptase	1.459	0.545064	8.87161822583E-5	0.00179953771802	no	up	mRNA	57.82	51.42	52.39	59.28	69	70.5	53.8767	66.26	GO:0003964;GO:0004519;GO:0003676	MF:RNA-directed DNA polymerase activity;MF:endonuclease activity;MF:nucleic acid binding;	K00986	ltrA	------	------
NIES39_C01690	NIES39_C01690	reverse transcriptase	1.459	0.545064	8.87161822583E-5	0.00179953771802	no	up	mRNA	57.82	51.42	52.39	59.28	69	70.5	53.8767	66.26	GO:0003964;GO:0004519;GO:0003676	MF:RNA-directed DNA polymerase activity;MF:endonuclease activity;MF:nucleic acid binding;	K00986	ltrA	------	------
NIES39_D03080	NIES39_D03080	reverse transcriptase	1.459	0.545064	8.87161822583E-5	0.00179953771802	no	up	mRNA	57.82	51.42	52.39	59.28	69	70.5	53.8767	66.26	GO:0003964;GO:0004519;GO:0003676	MF:RNA-directed DNA polymerase activity;MF:endonuclease activity;MF:nucleic acid binding;	K00986	ltrA	------	------
NIES39_E00920	NIES39_E00920	reverse transcriptase	1.459	0.545064	8.87161822583E-5	0.00179953771802	no	up	mRNA	57.82	51.42	52.39	59.28	69	70.5	53.8767	66.26	GO:0003964;GO:0004519;GO:0003676	MF:RNA-directed DNA polymerase activity;MF:endonuclease activity;MF:nucleic acid binding;	K00986	ltrA	------	------
NIES39_E03150	NIES39_E03150	hypothetical protein	1.416	0.50182	9.52166460106E-5	0.00192128248023	no	up	mRNA	1199.37	982.45	1199.52	1083.75	1523.66	1392.49	1127.11	1333.3	------	------	------	------	------	------
NIES39_R00850	NIES39_R00850	hypothetical protein	2.224	1.15331	9.64094869809E-5	0.00193521959804	yes	up	mRNA	113.09	44.29	80.39	144.35	170.33	107.27	79.2567	140.65	------	------	------	------	------	------
NIES39_J03050	NIES39_J03050	hypothetical protein	2.009	1.00677	0.000100203346115	0.00200095179238	yes	up	mRNA	116.09	90.24	119.36	265.89	118.59	151.51	108.563	178.663	------	------	------	------	------	------
NIES39_A01690	NIES39_A01690	small heat shock protein	1.605	0.682955	0.000104278433392	0.0020715932077	no	up	mRNA	37671.7	32810	35060.7	59042.3	39340.3	40701.3	35180.8	46361.3	------	------	K13993	------	map04141	Protein processing in endoplasmic reticulum
NIES39_J03100	NIES39_J03100	hypothetical protein	1.322	0.402995	0.000104834786052	0.00207196546383	no	up	mRNA	645.13	529.46	603.2	611.97	696.3	672.87	592.597	660.38	GO:0003677	MF:DNA binding;	------	------	------	------
NIES39_D02060	cpcB	C-phycocyanin beta subunit	1.481	0.566246	0.000108531330445	0.00213408034456	no	up	mRNA	6845.46	7388.95	6291.01	7196.05	9768.11	8560.29	6841.81	8508.15	GO:0015979;GO:0018298;GO:0030089;GO:0031676	BP:photosynthesis;BP:protein-chromophore linkage;CC:phycobilisome;CC:plasma membrane-derived thylakoid membrane;	K02285	cpcB	map00196	Photosynthesis - antenna proteins
NIES39_Q00050	NIES39_Q00050	hypothetical protein	1.49	0.575664	0.000110353750817	0.00215890028247	no	up	mRNA	592.94	423.05	559.01	712.82	580.18	625.44	525	639.48	GO:0042619;GO:0070088;GO:0031676	BP:poly-hydroxybutyrate biosynthetic process;CC:PHA granule;CC:plasma membrane-derived thylakoid membrane;	------	------	------	------
NIES39_A05290	corA	magnesium/cobalt transport protein	0.529	-0.917608	0.00011125722507	0.00216558255263	yes	down	mRNA	21.6	17.43	23.65	11.37	8.32	8.03	20.8933	9.24	GO:0016021;GO:0005886;GO:0015087;GO:0015095	CC:integral component of membrane;CC:plasma membrane;MF:cobalt ion transmembrane transporter activity;MF:magnesium ion transmembrane transporter activity;	K03284	corA	------	------
NIES39_C00620	psaF	photosystem I reaction center subunit III%2C plastocyanin docking protein	1.408	0.493798	0.000119065144032	0.00230591	no	up	mRNA	3491.48	2767.35	3339.59	3079.56	4311.81	3917.62	3199.47	3769.66	GO:0015979;GO:0016021;GO:0009538	BP:photosynthesis;CC:integral component of membrane;CC:photosystem I reaction center;	K02694	psaF	map00195	Photosynthesis
NIES39_R00610	rpsA	30S ribosomal protein S1	1.304	0.382558	0.000126007579956	0.00242816606575	no	up	mRNA	1553.84	1491.99	1561.38	1558.61	1771.57	1742.87	1535.74	1691.02	GO:0005840;GO:0003676	CC:ribosome;MF:nucleic acid binding;	K02945	rpsA	map03010	Ribosome
NIES39_K04540	NIES39_K04540	hypothetical protein	1.454	0.540101	0.000132119015551	0.00253326709419	no	up	mRNA	1910.06	1777.56	1801.54	2502.73	1987.45	2113.07	1829.72	2201.08	GO:0016021	CC:integral component of membrane;	------	------	------	------
NIES39_J05750	NIES39_J05750	serine/threonine protein kinase	1.963	0.972948	0.000135049298073	0.00257663363748	yes	up	mRNA	17.12	13.28	22.92	39.83	22.08	24.65	17.7733	28.8533	GO:0106311;GO:0005524;GO:0106310	old GO;MF:ATP binding;MF:old GO;	------	------	------	------
NIES39_R00490	purA	adenylosuccinate synthetase	1.319	0.399496	0.000136869065921	0.00259848955694	no	up	mRNA	245.65	217.46	238.67	245.93	271.11	262.61	233.927	259.883	GO:0044208;GO:0005737;GO:0004019;GO:0000287;GO:0005525	BP:'de novo' AMP biosynthetic process;CC:cytoplasm;MF:adenylosuccinate synthase activity;MF:magnesium ion binding;MF:GTP binding;	K01939	purA	map00250;map00230	Alanine, aspartate and glutamate metabolism;Purine metabolism
NIES39_G00180	NIES39_G00180	hypothetical protein	1.388	0.472955	0.000143311250664	0.00270745862774	no	up	mRNA	1108.25	1133.92	1043.42	1324.14	1262.96	1270.2	1095.2	1285.77	GO:0016787	MF:hydrolase activity;	------	------	------	------
NIES39_A01630	bioF	8-amino-7-oxononanoate synthase	1.878	0.909457	0.000151594937847	0.00284998483152	yes	up	mRNA	27.7	31.47	22.45	55.66	38.95	34.4	27.2067	43.0033	GO:0009102;GO:0008710;GO:0030170	BP:biotin biosynthetic process;MF:8-amino-7-oxononanoate synthase activity;MF:pyridoxal phosphate binding;	K00652	bioF	map00780	Biotin metabolism
NIES39_A01400	NIES39_A01400	malto-oligosyltrehalose trehalohydrolase	0.594	-0.752493	0.000153228122326	0.00286670477401	no	down	mRNA	32.81	32.32	44.98	12.62	21.28	21.31	36.7033	18.4033	GO:0005992;GO:0005737;GO:0016757;GO:0033942	BP:trehalose biosynthetic process;CC:cytoplasm;MF:transferase activity, transferring glycosyl groups;MF:4-alpha-D-\;	K01236	treZ	map00500	Starch and sucrose metabolism
NIES39_L02450	NIES39_L02450	putative methyltransferase	1.331	0.412243	0.000154897459177	0.00288393626893	no	up	mRNA	188.81	160.96	189.28	183.02	208.98	211.17	179.683	201.057	GO:0032259;GO:0008168	BP:methylation;MF:methyltransferase activity;	------	------	------	------
NIES39_O06510	NIES39_O06510	transglutaminase-like domain	1.832	0.873606	0.000156881017457	0.00289723355909	yes	up	mRNA	57.53	49.45	49.45	111.48	53.23	75.16	52.1433	79.9567	------	------	------	------	------	------
NIES39_A04050	NIES39_A04050	adenosylhomocysteinase	0.725	-0.464843	0.000157115156682	0.00289723355909	no	down	mRNA	211.35	172.78	240.55	124.39	127.9	126.76	208.227	126.35	GO:0006730;GO:0005737;GO:0004013	BP:one-carbon metabolic process;CC:cytoplasm;MF:adenosylhomocysteinase activity;	K01251	ahcY	map00270	Cysteine and methionine metabolism
NIES39_E02030	hemA	glutamyl-tRNA reductase	1.408	0.494156	0.000158637298554	0.00291137213632	no	up	mRNA	651.96	496.54	639.71	587.9	810.86	721.44	596.07	706.733	GO:0006782;GO:0015995;GO:0050661;GO:0008883	BP:protoporphyrinogen IX biosynthetic process;BP:chlorophyll biosynthetic process;MF:NADP binding;MF:glutamyl-tRNA reductase activity;	K02492	hemA	map00860	Porphyrin and chlorophyll metabolism
NIES39_C05370	sufC	FeS assembly ATPase SufC	0.591	-0.759501	0.000171618602531	0.00310399395047	no	down	mRNA	60.94	69.94	85.77	41.82	30.99	33.84	72.2167	35.55	GO:0042626;GO:0005524	MF:ATPase activity, coupled to transmembrane movement of substances;MF:ATP binding;	K09013	sufC	------	------
NIES39_J05390	rnhB	ribonuclease HII	1.775	0.827424	0.000172042926769	0.00310399395047	yes	up	mRNA	29.25	25.44	20.65	34.36	39.58	38.4	25.1133	37.4467	GO:0006401;GO:0005737;GO:0030145;GO:0004523;GO:0003723	BP:RNA catabolic process;CC:cytoplasm;MF:manganese ion binding;MF:RNA-DNA hybrid ribonuclease activity;MF:RNA binding;	K03470	rnhB	map03030	DNA replication
NIES39_A03500	NIES39_A03500	radical SAM domain protein	0.645	-0.633101	0.000172190157744	0.00310399395047	no	down	mRNA	38.82	33.78	50.22	18.43	22.87	25.31	40.94	22.2033	GO:0031419;GO:0003824;GO:0051536;GO:0046872	MF:cobalamin binding;MF:catalytic activity;MF:iron-sulfur cluster binding;MF:metal ion binding;	------	------	------	------
NIES39_A03620	rplL	50S ribosomal protein L7/L12	1.927	0.946036	0.000172354619979	0.00310399395047	yes	up	mRNA	155.52	124.6	132	137.34	332.22	189.45	137.373	219.67	GO:0006412;GO:0005840;GO:0003735	BP:translation;CC:ribosome;MF:structural constituent of ribosome;	K02935	rplL	map03010	Ribosome
NIES39_J00610	NIES39_J00610	hypothetical protein	1.562	0.643511	0.000173712657845	0.00310479152842	no	up	mRNA	109.69	105.03	112.23	127.24	140.64	150.49	108.983	139.457	GO:0003964;GO:0016787	MF:RNA-directed DNA polymerase activity;MF:hydrolase activity;	------	------	------	------
NIES39_L06190	NIES39_L06190	Mg2+ transporter	0.518	-0.950325	0.000174010111609	0.00310479152842	yes	down	mRNA	11.25	14.01	13.84	4.55	6.05	6.52	13.0333	5.70667	GO:0016021;GO:0005886;GO:0046872;GO:0015095	CC:integral component of membrane;CC:plasma membrane;MF:metal ion binding;MF:magnesium ion transmembrane transporter activity;	K06213	mgtE	------	------
NIES39_Q02370	NIES39_Q02370	hypothetical protein	1.417	0.502406	0.000184147922669	0.00325044676933	no	up	mRNA	432.38	329.73	472.99	473.82	495.27	458.4	411.7	475.83	------	------	------	------	------	------
NIES39_C01130	NIES39_C01130	hypothetical protein	0.613	-0.705209	0.000184195477408	0.00325044676933	no	down	mRNA	52.1	47.2	64.54	23.67	29.36	30.77	54.6133	27.9333	------	------	------	------	------	------
NIES39_N00640	NIES39_N00640	hypothetical protein	0.642	-0.640353	0.000184703643613	0.00325044676933	no	down	mRNA	1017.42	1036.43	980.12	476.14	570.17	513.19	1011.32	519.833	------	------	------	------	------	------
NIES39_D06600	NIES39_D06600	ribosomal protein L36	1.571	0.651348	0.000185950520717	0.00325751503111	no	up	mRNA	873.14	751.1	857.68	880.79	1181.47	1021.68	827.307	1027.98	GO:0006412;GO:0005840;GO:0003735	BP:translation;CC:ribosome;MF:structural constituent of ribosome;	K02919	rpmJ	map03010	Ribosome
NIES39_L03870	NIES39_L03870	hypothetical protein	1.796	0.844606	0.000189910486427	0.0033008876974	yes	up	mRNA	8134.12	8034.26	7546.89	6438.88	15234.9	14030.7	7905.09	11901.5	GO:0006355	BP:regulation of transcription, DNA-templated;	------	------	------	------
NIES39_L01940	NIES39_L01940	reverse transcriptase homolog	1.418	0.504024	0.000190139353613	0.0033008876974	no	up	mRNA	53.18	57.05	55.47	58.94	68.45	71.69	55.2333	66.36	GO:0003964;GO:0004519;GO:0003676	MF:RNA-directed DNA polymerase activity;MF:endonuclease activity;MF:nucleic acid binding;	K00986	ltrA	------	------
NIES39_C05040	crtH	cis-carotene isomerase	0.695	-0.52503	0.000208446600574	0.00360248071127	no	down	mRNA	54.77	46.56	63.69	30.85	33.66	31.75	55.0067	32.0867	GO:0016117;GO:0046608;GO:0016491	BP:carotenoid biosynthetic process;MF:carotenoid isomerase activity;MF:oxidoreductase activity;	K09835	crtISO	map00906	Carotenoid biosynthesis
NIES39_M02350	NIES39_M02350	hypothetical protein	1.663	0.733557	0.000212731017221	0.00366011312665	no	up	mRNA	33.24	18.19	25.86	30.19	42.11	35.68	25.7633	35.9933	GO:0006813;GO:0016021;GO:0008324	BP:potassium ion transport;CC:integral component of membrane;MF:cation transmembrane transporter activity;	------	------	------	------
NIES39_M02120	NIES39_M02120	glucosylglycerol-phosphate synthase	0.726	-0.462488	0.000218374810412	0.00374051786368	no	down	mRNA	254.54	215.57	279.71	159.93	139.14	157.54	249.94	152.203	GO:0051473;GO:0005992;GO:0016758;GO:0033828	BP:glucosylglycerol biosynthetic process;BP:trehalose biosynthetic process;MF:transferase activity, transferring hexosyl groups;MF:glucosylglycerol-phosphate synthase activity;	------	------	------	------
NIES39_E04060	NIES39_E04060	hypothetical protein	1.386	0.471365	0.000223854897998	0.00381741936674	no	up	mRNA	282.07	212.49	269.44	251.76	311.9	323.81	254.667	295.823	------	------	------	------	------	------
NIES39_O04670	NIES39_O04670	hypothetical protein	1.71	0.773859	0.000226011179406	0.0038372118301	no	up	mRNA	163.41	128.01	151.83	280.99	156.29	191.08	147.75	209.453	------	------	------	------	------	------
NIES39_A03040	ctpB	carboxyl-terminal processing protease	0.742	-0.43096	0.000229531818376	0.00387989310535	no	down	mRNA	181.03	159.61	178.06	93.61	110.83	120.56	172.9	108.333	GO:0004252;GO:0008236	MF:serine-type endopeptidase activity;MF:serine-type peptidase activity;	K03797	prc	------	------
NIES39_J01370	NIES39_J01370	hypothetical protein	1.358	0.44141	0.000236820421034	0.00398561529548	no	up	mRNA	1583.35	1572.8	1481.17	1632.05	1737.36	1835.82	1545.77	1735.08	------	------	------	------	------	------
NIES39_L00270	NIES39_L00270	pentapeptide repeat-containing protein	1.376	0.460309	0.000237984864352	0.0039877985531	no	up	mRNA	1032.92	903.24	1019.02	1227.65	1133.88	1041.25	985.06	1134.26	------	------	------	------	------	------
NIES39_H01080	gvpN	gas vesicle protein GvpN	0.738	-0.438822	0.000264413606439	0.00441147203124	no	down	mRNA	346.72	275.92	385.95	190.26	221.86	211.94	336.197	208.02	GO:0031412;GO:0031411;GO:0005773;GO:0016887;GO:0005524	BP:gas vesicle organization;CC:gas vesicle;CC:vacuole;MF:ATPase activity;MF:ATP binding;	------	------	------	------
NIES39_K01420	NIES39_K01420	hypothetical protein	1.3	0.378582	0.000281434271701	0.00467520553076	no	up	mRNA	465.34	399.34	439.51	438.58	495.39	491.42	434.73	475.13	GO:0006310;GO:0032196;GO:0003677	BP:DNA recombination;BP:transposition;MF:DNA binding;	K07496	------	------	------
NIES39_D02570	NIES39_D02570	probable oxidoreductase	0.454	-1.14058	0.000299153556156	0.00494823092457	yes	down	mRNA	3.74	2.9	4.71	1.04	1.44	1.86	3.78333	1.44667	GO:0004458;GO:0051536;GO:0046872;GO:0071949;GO:0016491	MF:D-lactate dehydrogenas;MF:iron-sulfur cluster binding;MF:metal ion binding;MF:FAD binding;MF:oxidoreductase activity;	------	------	------	------
NIES39_M02420	petB	cytochrome b6	1.278	0.354243	0.000302846251592	0.00498790364802	no	up	mRNA	2769.53	2471.66	2786.31	2757.92	3012.8	2836.58	2675.83	2869.1	GO:0022904;GO:0015979;GO:0016021;GO:0031676;GO:0045158;GO:0046872	BP:respiratory electron transport chain;BP:photosynthesis;CC:integral component of membrane;CC:plasma membrane-derived thylakoid membrane;MF:electron transporter, transferring electrons within cytochrome b6/f complex of photosystem II activity;MF:metal ion binding;	K02635	petB	map00195	Photosynthesis
NIES39_J00870	pgk	phosphoglycerate kinase	1.284	0.360969	0.000307511023745	0.00504203619855	no	up	mRNA	845.38	695.23	864.19	813.14	876.78	904.87	801.6	864.93	GO:0006096;GO:0005737;GO:0004618;GO:0005524	BP:glycolytic process;CC:cytoplasm;MF:phosphoglycerate kinase activity;MF:ATP binding;	K00927	pgk	map00010;map04066;map00710	Glycolysis / Gluconeogenesis;HIF-1 signaling pathway;Carbon fixation in photosynthetic organisms
NIES39_O02270	NIES39_O02270	hypothetical protein	1.625	0.700863	0.000308749492179	0.00504203619855	no	up	mRNA	4.33	2.79	3.51	4.36	4.46	5.82	3.54333	4.88	------	------	------	------	------	------
NIES39_C01290	NIES39_C01290	radical SAM domain protein	0.726	-0.461867	0.000311958247383	0.00507294128867	no	down	mRNA	133.94	134.07	149.87	89.89	79.57	85.91	139.293	85.1233	GO:0003824;GO:0051536	MF:catalytic activity;MF:iron-sulfur cluster binding;	------	------	------	------
NIES39_M01090	NIES39_M01090	malate dehydrogenase	0.655	-0.610857	0.000317104132286	0.00513495515055	no	down	mRNA	19510.7	20895.5	24083.6	14465.2	10489.8	10376.3	21496.6	11777.1	GO:0006099;GO:0005975;GO:0019752;GO:0030060	BP:tricarboxylic acid cycle;BP:carbohydrate metabolic process;BP:carboxylic acid metabolic process;MF:L-malate dehydrogenase activity;	K00024	mdh	map00630;map00270;map00720;map00620;map00680;map00710;map00020	Citrate cycle (TCA cycle)
NIES39_R00480	rplY	50S ribosomal protein L25	1.332	0.413736	0.000321426258081	0.00518316652152	no	up	mRNA	339.16	306.34	375.91	373.75	390.62	367.17	340.47	377.18	GO:0006412;GO:0005840;GO:0003735;GO:0008097	BP:translation;CC:ribosome;MF:structural constituent of ribosome;MF:5S rRNA binding;	K02897	rplY	map03010	Ribosome
NIES39_C01220	NIES39_C01220	hypothetical protein	1.509	0.593314	0.000324689729792	0.00521397591091	no	up	mRNA	57.14	47.42	50.66	78.07	55.87	62.88	51.74	65.6067	------	------	------	------	------	------
NIES39_D06670	rpsI	30S ribosomal protein S9	1.413	0.498753	0.000333625449817	0.00531528694634	no	up	mRNA	150.92	144.32	147.25	175.27	177.82	167.02	147.497	173.37	GO:0006412;GO:0005840;GO:0003735	BP:translation;CC:ribosome;MF:structural constituent of ribosome;	K02996	rpsI	map03010	Ribosome
NIES39_L06790	NIES39_L06790	probable tRNA/rRNA methyltransferase	1.404	0.489463	0.000334987835176	0.00531528694634	no	up	mRNA	453.37	365.99	434.48	402.42	485.21	572	417.947	486.543	GO:0005737;GO:0008757;GO:0003723;GO:0008175	CC:cytoplasm;MF:S-adenosylmethionine-dependent methyltransferase activity;MF:RNA binding;MF:tRNA methyltransferase activity;	K03216	trmL	------	------
NIES39_D06590	infA	translation initiation factor IF-1	1.284	0.36084	0.000335136151521	0.00531528694634	no	up	mRNA	1190.67	1053.78	1256.72	1160.28	1334.85	1259.46	1167.06	1251.53	GO:0005737;GO:0043022;GO:0003743;GO:0019843	CC:cytoplasm;MF:ribosome binding;MF:translation initiation factor activity;MF:rRNA binding;	K02518	infA	------	------
NIES39_A07840	NIES39_A07840	two-component response regulator	1.755	0.811571	0.000344921172675	0.00544805819462	yes	up	mRNA	134.43	117.69	139.86	256.82	150.87	153.8	130.66	187.163	GO:0000160	BP:phosphorelay signal transduction system;	K03413	cheY	map02030;map02020	Bacterial chemotaxis;Two-component system
NIES39_C03050	NIES39_C03050	hypothetical protein	0.679	-0.557597	0.000350090755914	0.0055071419318	no	down	mRNA	36.44	34.57	40.96	16.98	21.64	25.79	37.3233	21.47	GO:0016740	MF:transferase activity;	------	------	------	------
NIES39_L04330	clpB1	ClpB protein	1.537	0.619805	0.000352364612237	0.00552037892504	no	up	mRNA	2563.47	2075.12	2292	3717.56	2555	2641.66	2310.2	2971.41	GO:0009408;GO:0042026;GO:0005737;GO:0016887;GO:0005524	BP:response to heat;BP:protein refolding;CC:cytoplasm;MF:ATPase activity;MF:ATP binding;	K03695	clpB	map04213	Longevity regulating pathway - multiple species
NIES39_J02990	NIES39_J02990	hypothetical protein	0.391	-1.35394	0.000356390585375	0.00556084743335	yes	down	mRNA	103.71	143.64	97.99	29.01	30.83	50.78	115.113	36.8733	GO:0016021	CC:integral component of membrane;	------	------	------	------
NIES39_J01270	NIES39_J01270	hypothetical protein	1.529	0.612378	0.000368151515722	0.00572119331288	no	up	mRNA	31.12	29.16	30.45	44.76	33.39	38.5	30.2433	38.8833	GO:0005975;GO:0046872;GO:0004615;GO:0016868	BP:carbohydrate metabolic process;MF:metal ion binding;MF:phosphomannomutase activity;MF:intramolecular transferase activity, phosphotransferases;	------	------	------	------
NIES39_A08350	NIES39_A08350	possible cysteine desulfurase	1.379	0.463217	0.000371545254188	0.00575074461703	no	up	mRNA	68.11	55.64	65.68	69.28	73.75	76.42	63.1433	73.15	GO:0044571;GO:0031071;GO:0008483;GO:0030170;GO:0046872;GO:0051536	BP:[2Fe-2S] cluster assembly;MF:cysteine desulfurase activity;MF:transaminase activity;MF:pyridoxal phosphate binding;MF:metal ion binding;MF:iron-sulfur cluster binding;	K04487	iscS	map00730;map04122	Thiamine metabolism;Sulfur relay system
NIES39_J03060	NIES39_J03060	cation-transporting P-type ATPase	1.766	0.820175	0.000381771391917	0.00588538777779	yes	up	mRNA	74.42	55.93	67.01	134.56	64.93	90.64	65.7867	96.71	GO:0005886;GO:0016021;GO:0046872;GO:0005524;GO:0019829	CC:plasma membrane;CC:integral component of membrane;MF:metal ion binding;MF:ATP binding;MF:cation-transporting ATPase activity;	K01533	copB	------	------
NIES39_M02100	NIES39_M02100	hypothetical protein	1.471	0.557151	0.000403796951775	0.00620013327546	no	up	mRNA	579.11	588.12	596.62	702.79	609.67	781.66	587.95	698.04	------	------	------	------	------	------
NIES39_D06550	rpsE	30S ribosomal protein S5	1.387	0.471784	0.000405583332831	0.00620284986005	no	up	mRNA	466.68	462.65	501.99	462.44	645.6	553.04	477.107	553.693	GO:0006412;GO:0015935;GO:0003735;GO:0019843	BP:translation;CC:small ribosomal subunit;MF:structural constituent of ribosome;MF:rRNA binding;	K02988	rpsE	map03010	Ribosome
NIES39_A03630	rplJ	50S ribosomal protein L10	1.865	0.898868	0.000408574309303	0.00622389481444	yes	up	mRNA	125.29	102.3	113.73	95.05	269.25	174.63	113.773	179.643	GO:0042254;GO:0006412;GO:0015934;GO:0070180;GO:0003735	BP:ribosome biogenesis;BP:translation;CC:large ribosomal subunit;MF:large ribosomal subunit rRNA binding;MF:structural constituent of ribosome;	K02864	rplJ	map03010	Ribosome
NIES39_D02520	NIES39_D02520	carbamoyltransferase	0.703	-0.509367	0.00041428976123	0.00628611314875	no	down	mRNA	70.91	61.35	87	36.16	44.8	48.85	73.0867	43.27	GO:0009058;GO:0003824;GO:0016740	BP:biosynthetic process;MF:catalytic activity;MF:transferase activity;	K00612	nodU	------	------
NIES39_N00270	groEL2	chaperonin GroEL	1.452	0.538057	0.0004248015403	0.00640484790122	no	up	mRNA	161.23	139.33	144.33	183.15	210.19	150.38	148.297	181.24	GO:0042026;GO:0005737;GO:0051082;GO:0016887;GO:0005524	BP:protein refolding;CC:cytoplasm;MF:unfolded protein binding;MF:ATPase activity;MF:ATP binding;	K04077	groEL	map05152;map04940;map05134;map04212;map03018;map05417	Tuberculosis;Type I diabetes mellitus;Legionellosis;Longevity regulating pathway - worm;RNA degradation;Lipid and atherosclerosis
NIES39_Q02330	murI	glutamate racemase	1.322	0.402646	0.000425958044033	0.00640484790122	no	up	mRNA	245.78	227.89	258.25	242.9	294.17	274.28	243.973	270.45	GO:0071555;GO:0008360;GO:0009252;GO:0008881	BP:cell wall organization;BP:regulation of cell shape;BP:peptidoglycan biosynthetic process;MF:glutamate racemase activity;	K01776	murI	------	------
NIES39_Q01880	NIES39_Q01880	serine/threonine protein kinase with two-component sensor domain	0.468	-1.09476	0.000427100651431	0.00640484790122	yes	down	mRNA	2.4	1.68	2.98	1.04	0.66	1.08	2.35333	0.926667	GO:0000155;GO:0106311;GO:0005524;GO:0106310	MF:phosphorelay sensor kinase activity;MF:old GO;MF:ATP binding;MF:old GO;	------	------	------	------
NIES39_O06990	rpe	ribulose-phosphate 3-epimerase	1.283	0.359813	0.00042953016066	0.00641631488055	no	up	mRNA	1063.74	886.48	1061.16	1008.07	1140.25	1081.68	1003.79	1076.67	GO:0006098;GO:0019323;GO:0004750;GO:0046872	BP:pentose-phosphate shunt;BP:pentose catabolic process;MF:ribulose-phosphate 3-epimerase activity;MF:metal ion binding;	K01783	rpe	map00040;map00030;map00710	Pentose and glucuronate interconversions;Pentose phosphate pathway;Carbon fixation in photosynthetic organisms
NIES39_K02280	NIES39_K02280	hypothetical protein	0.679	-0.558259	0.000433168914866	0.00643038218255	no	down	mRNA	92.6	90.05	106.97	42.09	63.1	60.5	96.54	55.23	GO:0052621	MF:diguanylate cyclase activity;	------	------	------	------
NIES39_J00420	NIES39_J00420	two-component sensor histidine kinase	1.361	0.444838	0.000433808865455	0.00643038218255	no	up	mRNA	1720	1432.61	1719.11	2017.1	1670.66	1873.12	1623.91	1853.63	GO:0000155	MF:phosphorelay sensor kinase activity;	------	------	------	------
NIES39_R00820	NIES39_R00820	hypothetical protein	1.622	0.697782	0.000437739200402	0.0064637811431	no	up	mRNA	34.94	21.19	30.99	30.32	45.63	42.69	29.04	39.5467	------	------	------	------	------	------
NIES39_E01980	NIES39_E01980	succinyldiaminopimelate transaminase	1.391	0.476147	0.000456156303509	0.00671002440352	no	up	mRNA	221.87	193.44	216.16	272.68	235.01	228.03	210.49	245.24	GO:0009058;GO:0010285;GO:0003824;GO:0030170;GO:0008483	BP:biosynthetic process;MF:L,L-diaminopimelate aminotransferase activity;MF:catalytic activity;MF:pyridoxal phosphate binding;MF:transaminase activity;	------	------	------	------
NIES39_E03460	NIES39_E03460	hypothetical protein	1.346	0.428279	0.000460860746709	0.00675344987763	no	up	mRNA	374.55	366.59	343.12	392.57	444.46	397.41	361.42	411.48	GO:0004519;GO:0003676	MF:endonuclease activity;MF:nucleic acid binding;	------	------	------	------
NIES39_C04370	NIES39_C04370	probable acyl-CoA synthase	0.543	-0.881449	0.000487705324739	0.00711975879373	yes	down	mRNA	11.02	6.97	10.16	3.43	4.21	5.23	9.38333	4.29	GO:0008610;GO:0016874	BP:lipid biosynthetic process;MF:ligase activity;	------	------	------	------
NIES39_K03680	NIES39_K03680	polyprenyl synthetase family protein	1.389	0.473924	0.000506253104844	0.00735623613812	no	up	mRNA	72.92	57.1	64.91	74.08	83.56	70.27	64.9767	75.97	GO:0008299;GO:0016021	BP:isoprenoid biosynthetic process;CC:integral component of membrane;	K13789	------	map00900	Terpenoid backbone biosynthesis
NIES39_D06560	rplO	50S ribosomal protein L15	1.392	0.47665	0.000507721539372	0.00735623613812	no	up	mRNA	549.12	473.22	499.78	503.63	680.08	569.33	507.373	584.347	GO:0006412;GO:0015934;GO:0003735;GO:0019843	BP:translation;CC:large ribosomal subunit;MF:structural constituent of ribosome;MF:rRNA binding;	K02876	rplO	map03010	Ribosome
NIES39_B00140	NIES39_B00140	hypothetical protein	1.484	0.569437	0.000515602640237	0.0074424441029	no	up	mRNA	4479.82	3913.02	4619.58	6483.52	4305.95	5180.51	4337.47	5323.33	------	------	------	------	------	------
NIES39_R00380	NIES39_R00380	hypothetical protein	0.715	-0.483575	0.000519568073496	0.00747169908677	no	down	mRNA	46.27	45.16	53.69	28.84	27.56	31.07	48.3733	29.1567	GO:0016787;GO:0016757	MF:hydrolase activity;MF:transferase activity, transferring glycosyl groups;	------	------	------	------
NIES39_M02740	NIES39_M02740	hypothetical protein	1.378	0.462664	0.000530773404634	0.00760262866654	no	up	mRNA	1527.82	1085.22	1473.1	1299.06	1678.49	1719.25	1362.05	1565.6	------	------	------	------	------	------
NIES39_A04130	NIES39_A04130	formate acetyltransferase	1.497	0.581793	0.000532617991688	0.00760262866654	no	up	mRNA	5896.4	4291.01	5691.99	8032.73	5705.72	6091.85	5293.13	6610.1	GO:0005975;GO:0005737;GO:0016829;GO:0008861	BP:carbohydrate metabolic process;CC:cytoplasm;MF:lyase activity;MF:formate C-acetyltransferase activity;	K00656	pflD	map00640;map00620;map00650	Propanoate metabolism;Pyruvate metabolism;Butanoate metabolism
NIES39_O06280	NIES39_O06280	probable peptidase	1.323	0.403609	0.000536922206956	0.00763578666277	no	up	mRNA	232.96	183.27	243.57	239.31	251.74	240.55	219.933	243.867	GO:0004252	MF:serine-type endopeptidase activity;	K17734	aprX	------	------
NIES39_A02690	nblA	phycobilisome degradation protein	0.359	-1.47854	0.00054214297269	0.00768168756157	yes	down	mRNA	98.41	366.21	163.7	61.72	77.92	48.83	209.44	62.8233	------	------	------	------	------	------
NIES39_C02630	NIES39_C02630	hypothetical protein	1.486	0.571213	0.000549554173094	0.00775817502969	no	up	mRNA	1205.09	1408	1105.29	1740.68	1492.41	1435.32	1239.46	1556.14	GO:0004519;GO:0003676	MF:endonuclease activity;MF:nucleic acid binding;	------	------	------	------
NIES39_A04260	NIES39_A04260	hypothetical protein	1.3	0.378763	0.000559990196411	0.0078653756636	no	up	mRNA	198.05	184.32	212.36	212.11	217.43	219.18	198.243	216.24	GO:0003677	MF:DNA binding;	------	------	------	------
NIES39_C00580	ilvN	acetolactate synthase III small subunit	1.322	0.402724	0.000561229451865	0.0078653756636	no	up	mRNA	455.45	392.62	407.76	444.93	476.74	462.16	418.61	461.277	GO:0009097;GO:0009099;GO:1990610;GO:0003984	BP:isoleucine biosynthetic process;BP:valine biosynthetic process;MF:acetolactate synthase regulator activity;MF:acetolactate synthase activity;	K01653	ilvH	map00660;map00290;map00770;map00650	C5-Branched dibasic acid metabolism;Valine, leucine and isoleucine biosynthesis;Pantothenate and CoA biosynthesis;Butanoate metabolism
NIES39_Q02350	psbTc	photosystem II PsbTc protein	1.423	0.5094	0.000570882269136	0.00795430904754	no	up	mRNA	995.94	802.75	874.24	832.31	1149.69	1095.79	890.977	1025.93	GO:0015979;GO:0016021;GO:0009539;GO:0031676	BP:photosynthesis;CC:integral component of membrane;CC:photosystem II reaction center;CC:plasma membrane-derived thylakoid membrane;	K02718	psbT	map00195	Photosynthesis
NIES39_D02370	NIES39_D02370	reverse transcriptase	1.368	0.452212	0.000571703063354	0.00795430904754	no	up	mRNA	1331.26	1500.69	1304.47	1548.54	1666.24	1583.26	1378.81	1599.35	GO:0003964;GO:0004519;GO:0003676	MF:RNA-directed DNA polymerase activity;MF:endonuclease activity;MF:nucleic acid binding;	K00986	ltrA	------	------
NIES39_K03290	NIES39_K03290	hypothetical protein	1.316	0.395656	0.000586063931536	0.00811278334802	no	up	mRNA	137.57	123.16	133.44	136.43	145.86	153.93	131.39	145.407	GO:0016301	MF:kinase activity;	------	------	------	------
NIES39_B00330	NIES39_B00330	hypothetical protein	0.749	-0.416814	0.000587303205526	0.00811278334802	no	down	mRNA	605.69	604.47	565.63	336.33	386.84	397.8	591.93	373.657	------	------	------	------	------	------
NIES39_L00360	phaB	PHA-specific acetoacetyl-CoA reductase	1.404	0.48973	0.000599322045491	0.00824923986901	no	up	mRNA	109.91	82.54	97.81	98.86	116.23	126.62	96.7533	113.903	GO:0004316;GO:0102132;GO:0102131;GO:0016491	MF:3-oxoacyl-[acyl-carrier-protein] reductas;MF:3-oxo-pimeloyl-[acp] methyl ester reductase activity;MF:3-oxo-glutaryl-[acp] methyl ester reductase activity;MF:oxidoreductase activity;	K00023	phbB	map00630;map00650	Glyoxylate and dicarboxylate metabolism;Butanoate metabolism
NIES39_O06240	rpoZ	putative RNA polymerase omega subunit	0.692	-0.531665	0.000613024779221	0.00839320765511	no	down	mRNA	634.01	602.88	756.54	334.62	383	384.49	664.477	367.37	GO:0006351;GO:0003899;GO:0003677	BP:transcription, DNA-templated;MF:DNA-directed RNA polymerase activity;MF:DNA binding;	K03060	rpoZ	map03020	RNA polymerase
NIES39_B00960	psbU	photosystem II 12 kD extrinsic protein	1.326	0.406632	0.000614673284874	0.00839320765511	no	up	mRNA	1104.86	894.36	1193.45	1017.17	1295.6	1216.61	1064.22	1176.46	GO:0042549;GO:0015979;GO:0009654;GO:0031676;GO:0019898	BP:photosystem II stabilization;BP:photosynthesis;CC:photosystem II oxygen evolving complex;CC:plasma membrane-derived thylakoid membrane;CC:extrinsic component of membrane;	K02719	psbU	map00195	Photosynthesis
NIES39_J05950	NIES39_J05950	hypothetical protein	0.722	-0.470909	0.000617850837608	0.00839320765511	no	down	mRNA	47.26	42	45	23.39	26.84	31.92	44.7533	27.3833	------	------	------	------	------	------
NIES39_H00570	rpsN	30S ribosomal protein S14	1.289	0.366349	0.000618492728088	0.00839320765511	no	up	mRNA	692.52	612.31	664.07	625.49	761.05	753.09	656.3	713.21	GO:0006412;GO:0005840;GO:0003735;GO:0019843	BP:translation;CC:ribosome;MF:structural constituent of ribosome;MF:rRNA binding;	K02954	rpsN	map03010	Ribosome
NIES39_N01260	NIES39_N01260	hypothetical protein	1.292	0.369996	0.000626007571644	0.00846537958286	no	up	mRNA	341.26	336.13	365.64	363.65	388.89	378.43	347.677	376.99	------	------	------	------	------	------
NIES39_D06740	NIES39_D06740	hypothetical protein	1.313	0.393162	0.000668622448498	0.00901003816962	no	up	mRNA	1850.52	1727.32	1767.6	1856.96	1841.42	2009.97	1781.81	1902.78	------	------	------	------	------	------
NIES39_C00270	gap	glyceraldehyde-3-phosphate dehydrogenase	1.273	0.348449	0.000671208879116	0.00901337637671	no	up	mRNA	838.61	703.29	865.07	819.37	908.66	849.5	802.323	859.177	GO:0006006;GO:0051287;GO:0050661;GO:0016620	BP:glucose metabolic process;MF:NAD binding;MF:NADP binding;MF:oxidoreductase activity, acting on the aldehyde or oxo group of donors, NAD or NADP as acceptor;	K00150	gap2	map00010;map00710	Glycolysis / Gluconeogenesis;Carbon fixation in photosynthetic organisms
NIES39_A07310	NIES39_A07310	iron-sulfur cluster assembly accessory protein	1.339	0.420893	0.000676296657843	0.00905016430321	no	up	mRNA	1073.32	923.36	911.5	1000.17	1126.68	1080.1	969.393	1068.98	GO:0016226;GO:0051536	BP:iron-sulfur cluster assembly;MF:iron-sulfur cluster binding;	K13628	iscA	------	------
NIES39_D01970	pacS	copper-transporting P-type ATPase PacS	0.563	-0.829846	0.000693757213098	0.0092516965373	yes	down	mRNA	7.45	8.22	10.81	3.73	4.99	3.8	8.82667	4.17333	GO:0016021;GO:0005886;GO:0016787;GO:0019829;GO:0046872;GO:0005524	CC:integral component of membrane;CC:plasma membrane;MF:hydrolase activity;MF:cation-transporting ATPase activity;MF:metal ion binding;MF:ATP binding;	K17686	copA	map04978;map04016;map01524	Mineral absorption;MAPK signaling pathway - plant;Platinum drug resistance
NIES39_M02340	NIES39_M02340	putative ABC transporter ATP-binding protein	0.63	-0.666235	0.000700322005163	0.00930703795827	no	down	mRNA	43.11	39.87	53.72	18.83	23.67	29.78	45.5667	24.0933	GO:0015424;GO:0042626;GO:0005524	MF:amino acid-transporting ATPase activity;MF:ATPase activity, coupled to transmembrane movement of substances;MF:ATP binding;	K09972	aapP	map02010	ABC transporters
NIES39_D01580	NIES39_D01580	(p)ppGpp 3-pyrophosphohydrolase	0.713	-0.488327	0.000712506403704	0.00943642501675	no	down	mRNA	62.46	63.74	68.26	30.9	41.51	45.34	64.82	39.25	GO:0015969;GO:0016787;GO:0008728;GO:0008893	BP:guanosine tetraphosphate metabolic process;MF:hydrolase activity;MF:GTP diphosphokinase activity;MF:guanosine-3',5'-bi;	K01139	spoT	map00230	Purine metabolism
NIES39_D02030	cpcI	phycobilisome rod linker polypeptide CpcI	1.324	0.404698	0.000716636088444	0.00945861467418	no	up	mRNA	5337.63	5108.87	5118.44	4945.45	6502.69	5933.87	5188.31	5794	GO:0015979;GO:0030089;GO:0031676	BP:photosynthesis;CC:phycobilisome;CC:plasma membrane-derived thylakoid membrane;	K02286	cpcC	map00196	Photosynthesis - antenna proteins
NIES39_A01680	dnaJ2	DnaJ2 protein	2.733	1.45041	0.000731422509741	0.00956431497559	yes	up	mRNA	1322.22	1052.2	831.83	3550.14	1905.39	1840.31	1068.75	2431.95	GO:0006457;GO:0051082;GO:0003677	BP:protein folding;MF:unfolded protein binding;MF:DNA binding;	K05516	cbpA	------	------
NIES39_D05330	NIES39_D05330	hypothetical protein	1.585	0.664053	0.00073403645654	0.00956431497559	no	up	mRNA	32.65	26.41	30.91	50.85	33.75	34.58	29.99	39.7267	GO:0016021;GO:0015035	CC:integral component of membrane;MF:protein disulfide oxidoreductase activity;	------	------	------	------
NIES39_L00110	NIES39_L00110	nitrogen assimilation regulatory protein	0.669	-0.578926	0.00073436800234	0.00956431497559	no	down	mRNA	21.91	20.76	29.39	14.43	12.76	13.31	24.02	13.5	GO:0006355;GO:0016021;GO:0051536;GO:0008134;GO:0046872;GO:0005524	BP:regulation of transcription, DNA-templated;CC:integral component of membrane;MF:iron-sulfur cluster binding;MF:transcription factor binding;MF:metal ion binding;MF:ATP binding;	------	------	------	------
NIES39_A02020	NIES39_A02020	hypothetical protein	1.646	0.718834	0.000734571155365	0.00956431497559	no	up	mRNA	232.91	132.73	258.31	199.61	349.23	303.01	207.983	283.95	------	------	------	------	------	------
NIES39_C04330	NIES39_C04330	hypothetical protein	0.353	-1.50261	0.000750052031683	0.00973299841787	yes	down	mRNA	73.58	126.77	107.8	28.51	32.43	26.65	102.717	29.1967	------	------	------	------	------	------
NIES39_A04440	NIES39_A04440	transposase	2.456	1.29606	0.000795209505368	0.0102843538043	yes	up	mRNA	13.57	15.66	18.67	52.33	15.79	28.43	15.9667	32.1833	------	------	------	------	------	------
NIES39_L06470	leuS	leucyl-tRNA synthetase	0.743	-0.427725	0.00081207913733	0.0104455714103	no	down	mRNA	46.72	39.36	48.35	24.69	30.21	29.48	44.81	28.1267	GO:0006429;GO:0005737;GO:0005524;GO:0002161;GO:0004823	BP:leucyl-tRNA aminoacylation;CC:cytoplasm;MF:ATP binding;MF:aminoacyl-tRNA editing activity;MF:leucine-tRNA ligase activity;	K01869	leuS	map00970	Aminoacyl-tRNA biosynthesis
NIES39_L04260	NIES39_L04260	reverse transcriptase	1.44	0.525605	0.000815806173976	0.0104455714103	no	up	mRNA	47.76	55.12	44.12	55.06	63.11	61.83	49	60	GO:0003964;GO:0004519;GO:0003676	MF:RNA-directed DNA polymerase activity;MF:endonuclease activity;MF:nucleic acid binding;	K00986	ltrA	------	------
NIES39_B00010	NIES39_B00010	reverse transcriptase	1.44	0.525605	0.000815806173976	0.0104455714103	no	up	mRNA	47.76	55.12	44.12	55.06	63.11	61.83	49	60	GO:0003964;GO:0004519;GO:0003676	MF:RNA-directed DNA polymerase activity;MF:endonuclease activity;MF:nucleic acid binding;	K00986	ltrA	------	------
NIES39_A02860	NIES39_A02860	hypothetical protein	1.516	0.599851	0.000819701587063	0.0104606950879	no	up	mRNA	17.76	12.69	19.21	21.56	21.32	20.16	16.5533	21.0133	------	------	------	------	------	------
NIES39_J03000	NIES39_J03000	high light inducible protein	0.438	-1.1918	0.000838961596822	0.0106711484955	yes	down	mRNA	147.89	249.96	224.93	43.21	83.29	93.37	207.593	73.29	GO:0016021	CC:integral component of membrane;	------	------	------	------
NIES39_O04360	rfbB	dTDP-glucose 4%2C6-dehydratase	1.377	0.461812	0.000853062065366	0.0108148065787	no	up	mRNA	107.77	86.1	115.65	97.82	126.66	134.12	103.173	119.533	GO:0009225;GO:0008460	BP:nucleotide-sugar metabolic process;MF:dTDP-glucose 4,6-dehydratase activity;	K01710	rfbB	map00521;map00523;map00525;map00541;map01055	Streptomycin biosynthesis;Polyketide sugar unit biosynthesis;Acarbose and validamycin biosynthesis;O-Antigen nucleotide sugar biosynthesis;Biosynthesis of vancomycin group antibiotics
NIES39_C00530	NIES39_C00530	hypothetical protein	1.39	0.474803	0.000858883243465	0.0108312888393	no	up	mRNA	5824.98	3811.68	5294.48	4893.94	5161.37	6397.09	4977.05	5484.13	------	------	------	------	------	------
NIES39_C02820	NIES39_C02820	hypothetical protein	1.333	0.414349	0.000859982974788	0.0108312888393	no	up	mRNA	69.89	71.09	76.39	79.43	85.24	79.6	72.4567	81.4233	GO:0046496;GO:0016301;GO:0052856;GO:0052857;GO:0052855;GO:0046872;GO:0005524	BP:nicotinamide nucleotide metabolic process;MF:kinase activity;MF:NADHX epimerase activity;MF:NADPHX epimerase activity;MF:ADP-dependent NA;MF:metal ion binding;MF:ATP binding;	K23997	nnr	------	------
NIES39_E03480	NIES39_E03480	reverse transcriptase	1.402	0.487739	0.000868141425342	0.0108984268836	no	up	mRNA	4344.42	5264.05	4197.39	5213.4	5674.81	5536.53	4601.95	5474.91	GO:0003964;GO:0004519;GO:0003676	MF:RNA-directed DNA polymerase activity;MF:endonuclease activity;MF:nucleic acid binding;	------	------	------	------
NIES39_A04120	NIES39_A04120	pyruvate formate-lyase activating enzyme	1.346	0.428583	0.000878915498545	0.0109978582188	no	up	mRNA	155.56	111.36	135.83	145.42	147.44	162.97	134.25	151.943	GO:0005737;GO:0016829;GO:0046872;GO:0051539;GO:0043365	CC:cytoplasm;MF:lyase activity;MF:metal ion binding;MF:4 iron, 4 sulfur cluster binding;MF:[formate-C-acetyltransferase]-activating enzyme activity;	K04069	pflA	------	------
NIES39_D02740	NIES39_D02740	RNA-binding protein	1.335	0.41666	0.000884424169642	0.0110309733003	no	up	mRNA	275.55	235.47	305.5	268.09	330.24	306.26	272.173	301.53	GO:0003676	MF:nucleic acid binding;	------	------	------	------
NIES39_M01690	NIES39_M01690	hypothetical protein	1.526	0.609752	0.000889984601241	0.0110645182361	no	up	mRNA	500.38	615.86	449.56	782.19	620.23	620.3	521.933	674.24	GO:0004519;GO:0003676	MF:endonuclease activity;MF:nucleic acid binding;	------	------	------	------
NIES39_A03190	NIES39_A03190	hypothetical protein	1.285	0.362222	0.000917823741461	0.0113739315099	no	up	mRNA	621.57	566.77	617.94	607.45	652.12	658.08	602.093	639.217	GO:0016021	CC:integral component of membrane;	------	------	------	------
NIES39_B00290	NIES39_B00290	hypothetical protein	0.734	-0.445934	0.000944705774567	0.0116695386384	no	down	mRNA	164.17	142.29	172.39	100.46	89.4	103.65	159.617	97.8367	GO:0004519	MF:endonuclease activity;	------	------	------	------
NIES39_D07340	NIES39_D07340	putative D-lactate dehydrogenase	1.466	0.552261	0.000951191913088	0.0117121202334	no	up	mRNA	158.73	124.06	136.6	201.03	143.39	169.33	139.797	171.25	GO:0051287;GO:0008720;GO:0016616	MF:NAD binding;MF:D-lactate dehydrogenase activity;MF:oxidoreductase activity, acting on the CH-OH group of donors, NAD or NADP as acceptor;	K03778	ldhA	map00620	Pyruvate metabolism
NIES39_E03650	NIES39_E03650	hypothetical protein	1.324	0.405094	0.000959178528758	0.0117726406443	no	up	mRNA	448.89	454.62	449.74	526.28	503.71	480.35	451.083	503.447	GO:0004519;GO:0003676	MF:endonuclease activity;MF:nucleic acid binding;	------	------	------	------
NIES39_Q02290	psaC	photosystem I iron-sulfur protein PsaC	1.273	0.348448	0.000964495471331	0.0117726406443	no	up	mRNA	4595.03	3642.8	4831.41	4131.36	4673.52	4613.99	4356.41	4472.96	GO:0009773;GO:0009522;GO:0031676;GO:0051539;GO:0046872;GO:0009055	BP:photosynthetic electron transport in photosystem I;CC:photosystem I;CC:plasma membrane-derived thylakoid membrane;MF:4 iron, 4 sulfur cluster binding;MF:metal ion binding;MF:electron carrier activity;	K02691	psaC	map00195	Photosynthesis
NIES39_G00490	NIES39_G00490	hypothetical protein	1.892	0.919702	0.000965271002488	0.0117726406443	yes	up	mRNA	17.69	14.52	12.81	33.21	16.41	21.67	15.0067	23.7633	GO:0016021	CC:integral component of membrane;	------	------	------	------
NIES39_R00980	NIES39_R00980	hypothetical protein	1.346	0.428398	0.000976667852279	0.0118740627845	no	up	mRNA	172.04	177.2	178.84	206.09	194.33	195.5	176.027	198.64	------	------	------	------	------	------
NIES39_Q00170	NIES39_Q00170	urea ABC transporter permease protein	0.606	-0.72165	0.000980214552316	0.0118797071844	no	down	mRNA	23.25	19.11	27.95	10.1	14.4	11.13	23.4367	11.8767	GO:0016021;GO:0005886;GO:0015658	CC:integral component of membrane;CC:plasma membrane;MF:branched-chain amino acid transmembrane transporter activity;	K11961	urtC	map02010	ABC transporters
NIES39_C02810	NIES39_C02810	hypothetical protein	1.309	0.388828	0.00100273657048	0.0120833113943	no	up	mRNA	200.59	160.54	183.21	184.11	210.14	203.93	181.447	199.393	GO:0016021	CC:integral component of membrane;	------	------	------	------
NIES39_D06150	tkt	transketolase	1.295	0.373295	0.00100328	0.0120833113943	no	up	mRNA	1153.23	933.73	1120.48	1015.19	1300.43	1193.08	1069.15	1169.57	GO:0004802;GO:0046872	MF:transketolase activity;MF:metal ion binding;	K00615	tktA	map00030;map01051;map00710	Pentose phosphate pathway;Biosynthesis of ansamycins;Carbon fixation in photosynthetic organisms
NIES39_M01080	ndhO	NADH dehydrogenase subunit NdhO	1.333	0.414398	0.00101632148458	0.0121986	no	up	mRNA	565.55	446.97	580.48	580.74	571.76	570.16	531	574.22	GO:0031676;GO:0016655;GO:0048038	CC:plasma membrane-derived thylakoid membrane;MF:oxidoreductase activity, acting on NA;MF:quinone binding;	------	------	------	------
NIES39_C03910	NIES39_C03910	reverse transcriptase	1.292	0.370061	0.0010191839055	0.0121986	no	up	mRNA	1749.28	1834.35	1758.73	1809.45	1986.96	2033.78	1780.79	1943.4	GO:0003964;GO:0004519;GO:0003676	MF:RNA-directed DNA polymerase activity;MF:endonuclease activity;MF:nucleic acid binding;	K00986	ltrA	------	------
NIES39_F00530	NIES39_F00530	hypothetical protein	1.687	0.754326	0.00108793321252	0.0129482280968	no	up	mRNA	122.07	72.54	116.62	126.33	178.26	118.85	103.743	141.147	GO:0004519	MF:endonuclease activity;	K07451	mcrA	------	------
NIES39_E02790	NIES39_E02790	ABC transporter ATP-binding protein	1.435	0.521415	0.00108853811711	0.0129482280968	no	up	mRNA	135.56	130.57	124.98	178.65	151.45	139.7	130.37	156.6	GO:0042626;GO:0005524	MF:ATPase activity, coupled to transmembrane movement of substances;MF:ATP binding;	K02003	------	------	------
NIES39_D02050	cpcA	C-phycocyanin alpha subunit	1.428	0.514381	0.00109272740446	0.0129580658978	no	up	mRNA	13778.7	14644.9	12912.7	12559.8	19297.7	17834.7	13778.7	16564	GO:0015979;GO:0018298;GO:0030089;GO:0031676	BP:photosynthesis;BP:protein-chromophore linkage;CC:phycobilisome;CC:plasma membrane-derived thylakoid membrane;	K02284	cpcA	map00196	Photosynthesis - antenna proteins
NIES39_M02410	petD	cytochrome b6-f complex subunit IV	1.268	0.342701	0.00109921507771	0.0129950150598	no	up	mRNA	2915.88	2488.46	2838.5	2826.27	3052.58	2791.08	2747.61	2889.98	GO:0009767;GO:0016021;GO:0031676;GO:0045156;GO:0045158	BP:photosynthetic electron transport chain;CC:integral component of membrane;CC:plasma membrane-derived thylakoid membrane;MF:electron transporter, transferring electrons within the cyclic electron transport pathway of photosynthesis activity;MF:electron transporter, transferring electrons within cytochrome b6/f complex of photosystem II activity;	K02637	petD	map00195	Photosynthesis
NIES39_O03760	NIES39_O03760	reverse transcriptase	1.419	0.505235	0.00111926755178	0.0131732548652	no	up	mRNA	119.02	141.59	113.8	133.55	167.03	151.42	124.803	150.667	GO:0003964;GO:0004519;GO:0003676	MF:RNA-directed DNA polymerase activity;MF:endonuclease activity;MF:nucleic acid binding;	K00986	ltrA	------	------
NIES39_D03410	hypA	hydrogenase nickel insertion protein HypA	1.506	0.590589	0.00112112807364	0.0131732548652	no	up	mRNA	159.38	156.21	135.23	185.65	171.15	200.77	150.273	185.857	GO:0051604;GO:0006464;GO:0016151;GO:0008270	BP:protein maturation;BP:cellular protein modification process;MF:nickel cation binding;MF:zinc ion binding;	K04651	hypA	------	------
NIES39_E01120	NIES39_E01120	putative transposase	0.511	-0.968177	0.00115072189609	0.0134798850685	yes	down	mRNA	420.69	253.18	568	108.46	155.37	231.32	413.957	165.05	GO:0006310;GO:0032196;GO:0003677	BP:DNA recombination;BP:transposition;MF:DNA binding;	------	------	------	------
NIES39_B00070	furA	ferric uptake regulation protein	1.437	0.523547	0.00121479393532	0.0141483194306	no	up	mRNA	874.66	566.92	873.39	1030.55	859.42	851.5	771.657	913.823	GO:0003700	MF:transcription factor activity, sequence-specific DNA binding;	K03711	fur	------	------
NIES39_J00720	NIES39_J00720	hypothetical protein	1.91	0.933207	0.00121512551414	0.0141483194306	yes	up	mRNA	16.51	16.07	15.85	39.13	19.99	17.85	16.1433	25.6567	GO:0016021	CC:integral component of membrane;	------	------	------	------
NIES39_D01110	NIES39_D01110	probable anti-sigma factor antagonist	1.298	0.376232	0.00121995858495	0.0141618083928	no	up	mRNA	339.51	297.13	308.25	312.2	352.99	361.77	314.963	342.32	GO:0043856	MF:anti-sigma factor antagonist activity;	K04749	rsbV	------	------
NIES39_M02370	NIES39_M02370	ABC transporter ATP-binding protein	1.535	0.618002	0.00123438283736	0.0142859463846	no	up	mRNA	535.47	310.79	480.85	406.08	692.99	606.6	442.37	568.557	GO:0016787;GO:0015419;GO:0005524	MF:hydrolase activity;MF:ATPase-coupled sulfate transmembrane transporter activity;MF:ATP binding;	K01990	------	------	------
NIES39_A03640	rplA	50S ribosomal protein L1	1.372	0.45674	0.00123806592954	0.0142859463846	no	up	mRNA	353.46	289.09	354.18	303.06	446.69	394.44	332.243	381.397	GO:0006417;GO:0006412;GO:0015934;GO:0000049;GO:0019843;GO:0003735	BP:regulation of translation;BP:translation;CC:large ribosomal subunit;MF:tRNA binding;MF:rRNA binding;MF:structural constituent of ribosome;	K02863	rplA	map03010	Ribosome
NIES39_L05350	NIES39_L05350	hypothetical protein	1.472	0.557354	0.0012425495456	0.0142948834291	no	up	mRNA	97.71	73.22	81.1	111.48	104.73	91.86	84.01	102.69	GO:0004519;GO:0003676	MF:endonuclease activity;MF:nucleic acid binding;	------	------	------	------
NIES39_G00130	NIES39_G00130	hypothetical protein	1.422	0.507667	0.00127664	0.0146163038804	no	up	mRNA	289.18	259.7	287.23	280.82	316.24	369.81	278.703	322.29	GO:0016021;GO:0016874	CC:integral component of membrane;MF:ligase activity;	------	------	------	------
NIES39_D02440	NIES39_D02440	reverse transcriptase homolog	1.382	0.466517	0.00127807327652	0.0146163038804	no	up	mRNA	319.18	385.82	320.84	366.81	395.93	443.09	341.947	401.943	GO:0003964;GO:0004519;GO:0003676	MF:RNA-directed DNA polymerase activity;MF:endonuclease activity;MF:nucleic acid binding;	K00986	ltrA	------	------
NIES39_D02730	NIES39_D02730	hypothetical protein	1.322	0.403072	0.00128359043226	0.0146359690116	no	up	mRNA	538.98	454.24	563.22	484.88	638.87	579.52	518.813	567.757	GO:0016021	CC:integral component of membrane;	------	------	------	------
NIES39_K02820	NIES39_K02820	hypothetical protein	1.465	0.550938	0.00131261908437	0.0149228140152	no	up	mRNA	71.56	49.92	64.5	56.24	89.62	84.3	61.9933	76.72	GO:0016021;GO:0005886;GO:0016757	CC:integral component of membrane;CC:plasma membrane;MF:transferase activity, transferring glycosyl groups;	------	------	------	------
NIES39_N00600	NIES39_N00600	protein-tyrosine-phosphatase	0.603	-0.730032	0.00133829180702	0.0151699312478	no	down	mRNA	59.97	60.25	92.41	30.58	35.07	39.94	70.8767	35.1967	GO:0004725	MF:protein tyrosine phosphatase activity;	K01104	------	map02020	Two-component system
NIES39_C04220	NIES39_C04220	hypothetical protein	1.396	0.480901	0.00134677202285	0.0152212884928	no	up	mRNA	147.59	115.13	143.32	151.35	173.39	144.01	135.347	156.25	GO:0016021	CC:integral component of membrane;	------	------	------	------
NIES39_G01150	NIES39_G01150	high light inducible protein	0.724	-0.466036	0.00138688823449	0.0155944554398	no	down	mRNA	5875.37	6857.07	6237.99	3828.76	3539.24	3740.77	6323.48	3702.92	GO:0016021	CC:integral component of membrane;	------	------	------	------
NIES39_O06350	menB	naphthoate synthase	0.764	-0.38878	0.00138788225632	0.0155944554398	no	down	mRNA	137.32	125.61	149.16	90.15	85.97	88.09	137.363	88.07	GO:0042372;GO:0009234;GO:0008935	BP:phylloquinone biosynthetic process;BP:menaquinone biosynthetic process;MF:1,4-dihydroxy-2-naphthoyl-CoA synthase activity;	K01661	menB	map00130	Ubiquinone and other terpenoid-quinone biosynthesis
NIES39_Q00710	NIES39_Q00710	hypothetical protein	1.843	0.88198	0.00141001043987	0.0157970355676	yes	up	mRNA	108.33	122.44	179.3	167.05	212.23	217.5	136.69	198.927	------	------	------	------	------	------
NIES39_D05620	NIES39_D05620	hypothetical protein	1.412	0.498108	0.00141948374611	0.0158571	no	up	mRNA	12324	12855.6	12585.4	16906.6	13038.5	13022.9	12588.3	14322.7	------	------	------	------	------	------
NIES39_A03290	psaM	photosystem I reaction center subunit XII	1.462	0.548197	0.00142426192273	0.0158644666191	no	up	mRNA	20285	15116	21945.4	15719.6	23229.7	25080	19115.5	21343.1	GO:0015979;GO:0016021;GO:0009522;GO:0031676	BP:photosynthesis;CC:integral component of membrane;CC:photosystem I;CC:plasma membrane-derived thylakoid membrane;	K02700	psaM	map00195	Photosynthesis
NIES39_A06250	ccsA	c-type cytochrome biogenesis protein CcsA	1.352	0.434822	0.0014336423648	0.0159229327779	no	up	mRNA	406.21	299.23	379.32	333.6	460.98	439.46	361.587	411.347	GO:0017004;GO:0016021;GO:0031676;GO:0020037	BP:cytochrome complex assembly;CC:integral component of membrane;CC:plasma membrane-derived thylakoid membrane;MF:heme binding;	------	------	------	------
NIES39_K03780	NIES39_K03780	LemA family protein	0.538	-0.893895	0.00145824322314	0.0161382598775	yes	down	mRNA	34.83	33.44	28.4	10.46	13.91	19.38	32.2233	14.5833	GO:0016021	CC:integral component of membrane;	K03744	lemA	------	------
NIES39_E01780	NIES39_E01780	hypothetical protein	1.326	0.407577	0.00146140443624	0.0161382598775	no	up	mRNA	319.68	306.03	331.9	324.41	397.66	334.84	319.203	352.303	------	------	------	------	------	------
NIES39_Q00160	NIES39_Q00160	urea ABC transporter permease protein	0.628	-0.67146	0.00149422876565	0.0163343131109	no	down	mRNA	20.09	17.14	21.38	9.36	11.83	9.67	19.5367	10.2867	GO:0016021;GO:0005886;GO:0022857	CC:integral component of membrane;CC:plasma membrane;MF:transmembrane transporter activity;	K11960	urtB	map02010	ABC transporters
NIES39_A08520	NIES39_A08520	reverse transcriptase	1.338	0.420334	0.00149836622341	0.0163343131109	no	up	mRNA	149.96	139.91	131.82	151.22	172.5	152.18	140.563	158.633	GO:0003964;GO:0004519;GO:0003676	MF:RNA-directed DNA polymerase activity;MF:endonuclease activity;MF:nucleic acid binding;	K00986	ltrA	------	------
NIES39_L00370	NIES39_L00370	reverse transcriptase homolog	0.613	-0.705315	0.00150794500294	0.0163343131109	no	down	mRNA	61.24	40.57	39.15	21.47	18.94	32.83	46.9867	24.4133	GO:0003964;GO:0004519;GO:0003676	MF:RNA-directed DNA polymerase activity;MF:endonuclease activity;MF:nucleic acid binding;	K00986	ltrA	------	------
NIES39_A04560	NIES39_A04560	reverse transcriptase homolog	0.613	-0.705315	0.00150794500294	0.0163343131109	no	down	mRNA	61.24	40.57	39.15	21.47	18.94	32.83	46.9867	24.4133	GO:0003964;GO:0004519;GO:0003676	MF:RNA-directed DNA polymerase activity;MF:endonuclease activity;MF:nucleic acid binding;	K00986	ltrA	------	------
NIES39_P00110	NIES39_P00110	reverse transcriptase homolog	0.613	-0.705315	0.00150794500294	0.0163343131109	no	down	mRNA	61.24	40.57	39.15	21.47	18.94	32.83	46.9867	24.4133	GO:0003964;GO:0004519;GO:0003676	MF:RNA-directed DNA polymerase activity;MF:endonuclease activity;MF:nucleic acid binding;	K00986	ltrA	------	------
NIES39_M00110	NIES39_M00110	reverse transcriptase homolog	0.613	-0.705315	0.00150794500294	0.0163343131109	no	down	mRNA	61.24	40.57	39.15	21.47	18.94	32.83	46.9867	24.4133	GO:0003964;GO:0004519;GO:0003676	MF:RNA-directed DNA polymerase activity;MF:endonuclease activity;MF:nucleic acid binding;	K00986	ltrA	------	------
NIES39_A03150	ccmK	carbon dioxide concentrating mechanism protein CcmK	1.367	0.450513	0.00150882601647	0.0163343131109	no	up	mRNA	340.6	237.56	346.44	328.18	370.87	337.79	308.2	345.613	GO:0015977;GO:0031470	BP:carbon fixation;CC:carboxysome;	------	------	------	------
NIES39_K00700	NIES39_K00700	hypothetical protein	0.808	-0.307911	0.0015344489819	0.0165596759028	no	down	mRNA	13657.4	12052.3	14755.7	8530.42	8510.77	9038.05	13488.5	8693.08	------	------	------	------	------	------
NIES39_J01860	NIES39_J01860	hypothetical protein	1.377	0.462009	0.00153823663031	0.0165596759028	no	up	mRNA	1915.47	2271.71	1809.81	2277.53	2333.6	2384.51	1999	2331.88	GO:0003964	MF:RNA-directed DNA polymerase activity;	------	------	------	------
NIES39_J05460	tuf	translation elongation factor EF-Tu	1.266	0.340035	0.00154274865484	0.016562	no	up	mRNA	2020.58	1732.57	2082.31	2105.38	2097.45	1988.69	1945.15	2063.84	GO:0005737;GO:0003746;GO:0003924;GO:0005525	CC:cytoplasm;MF:translation elongation factor activity;MF:GTPase activity;MF:GTP binding;	K02358	tuf	map04626	Plant-pathogen interaction
NIES39_A08270	atpF	ATP synthase b chain	1.278	0.353938	0.00155218560364	0.0166170092123	no	up	mRNA	1119.57	868.59	1170.11	1059.31	1153.1	1129.49	1052.76	1113.97	GO:0016021;GO:0031676;GO:0045263;GO:0016787;GO:0046933	CC:integral component of membrane;CC:plasma membrane-derived thylakoid membrane;CC:proton-transporting ATP synthase complex, coupling factor;MF:hydrolase activity;MF:proton-transporting ATP synthase activity, rotational mechanism;	K02109	atpF	map00195;map00190	Photosynthesis;Oxidative phosphorylation
NIES39_O06150	psbO	photosystem II manganese-stabilizing protein precursor	1.289	0.366596	0.00156136561359	0.0166689835867	no	up	mRNA	1656.38	1365.21	1696	1470.73	1915.52	1720.89	1572.53	1702.38	GO:0010207;GO:0042549;GO:0009654;GO:0010242	BP:photosystem II assembly;BP:photosystem II stabilization;CC:photosystem II oxygen evolving complex;MF:oxygen evolving activity;	K02716	psbO	map00195	Photosynthesis
NIES39_D02020	cpcD	phycocyanin associated linker protein	1.317	0.397129	0.0015785651745	0.0168060502279	no	up	mRNA	3462.53	3374.2	3437.21	3251.86	4180.88	3620.12	3424.65	3684.29	GO:0015979;GO:0030089;GO:0031676	BP:photosynthesis;CC:phycobilisome;CC:plasma membrane-derived thylakoid membrane;	K02287	cpcD	map00196	Photosynthesis - antenna proteins
NIES39_L00140	NIES39_L00140	hypothetical protein	0.56	-0.835896	0.00158703078925	0.0168496326771	yes	down	mRNA	25.79	19.74	22.91	8.35	11.12	12.63	22.8133	10.7	------	------	------	------	------	------
NIES39_D02290	NIES39_D02290	hypothetical protein	1.338	0.420414	0.00163938184629	0.0173576	no	up	mRNA	307.68	288	264.9	293.93	358.95	317.11	286.86	323.33	GO:0003964;GO:0004519;GO:0003676	MF:RNA-directed DNA polymerase activity;MF:endonuclease activity;MF:nucleic acid binding;	------	------	------	------
NIES39_M02260	NIES39_M02260	hypothetical protein	0.532	-0.910248	0.00165518664974	0.0174769571181	yes	down	mRNA	21.82	21.78	32.62	9.7	10.49	13.5	25.4067	11.23	------	------	------	------	------	------
NIES39_A03650	rplK	50S ribosomal protein L11	1.328	0.408873	0.00166645680947	0.0175479	no	up	mRNA	542.16	508.28	560.76	488.65	671.84	618.01	537.067	592.833	GO:0006412;GO:0005840;GO:0070180;GO:0003735	BP:translation;CC:ribosome;MF:large ribosomal subunit rRNA binding;MF:structural constituent of ribosome;	K02867	rplK	map03010	Ribosome
NIES39_G00250	psaD	photosystem I reaction center subunit II	1.268	0.343055	0.00176297231519	0.0185136111791	no	up	mRNA	5343.64	4292.2	5114.34	4577.8	5670.22	5379.09	4916.73	5209.04	GO:0015979;GO:0009538	BP:photosynthesis;CC:photosystem I reaction center;	K02692	psaD	map00195	Photosynthesis
NIES39_G00780	trxA	thioredoxin	1.316	0.395843	0.00178090659021	0.0186511249964	no	up	mRNA	1027.2	818.93	974.14	851.07	1128.24	1076.92	940.09	1018.74	GO:0006662;GO:0015035;GO:0016853	BP:glycerol ether metabolic process;MF:protein disulfide oxidoreductase activity;MF:isomerase activity;	K03671	trxA	map05012;map04621;map05418;map05132	Parkinson disease;NOD-like receptor signaling pathway;Fluid shear stress and atherosclerosis;Salmonella infection
NIES39_M02140	gpsA	NAD-dependent glycerol-3-phosphate dehydrogenase	0.709	-0.49517	0.00178652833649	0.0186592959589	no	down	mRNA	89.09	72.17	98.83	56.22	47.69	49.94	86.6967	51.2833	GO:0005975;GO:0006650;GO:0046168;GO:0046167;GO:0008654;GO:0009331;GO:0004367;GO:0106257;GO:0051287	BP:carbohydrate metabolic process;BP:glycerophospholipid metabolic process;BP:glycerol-3-phosphate catabolic process;BP:glycerol-3-phosphate biosynthetic process;BP:phospholipid biosynthetic process;CC:glycerol-3-phosphate dehydrogenase complex;MF:glycerol-3-phosphate dehydrogenase [NAD+] activity;MF:glycerol-3-phosphate dehydrogenase [NADP+] activity;MF:NAD binding;	K00057	gpsA	map00564	Glycerophospholipid metabolism
NIES39_C00740	NIES39_C00740	light-dependent NADPH-protochlorophyllide oxidoreductase	1.243	0.314191	0.00180013394149	0.0187505843527	no	up	mRNA	921.71	787.98	890.45	834.92	956.94	925.06	866.713	905.64	GO:0015995;GO:0015979;GO:0016630	BP:chlorophyll biosynthetic process;BP:photosynthesis;MF:protochlorophyllide reductase activity;	K00218	por	map00860	Porphyrin and chlorophyll metabolism
NIES39_D07830	NIES39_D07830	hypothetical protein	1.36	0.443839	0.0018176586033	0.0188624418719	no	up	mRNA	126.83	109	122.39	122.32	156.33	128.66	119.407	135.77	------	------	K09767	yajQ	------	------
NIES39_O04450	murE	UDP-N-acetylmuramoylalanyl-D-glutamate--2%2C 6-diaminopimelate ligase	0.638	-0.649392	0.00182066122894	0.0188624418719	no	down	mRNA	19.6	14.17	22.19	9.57	9.61	10.72	18.6533	9.96667	GO:0009252;GO:0071555;GO:0008360;GO:0051301;GO:0007049;GO:0005737;GO:0008765;GO:0000287;GO:0004326;GO:0005524	BP:peptidoglycan biosynthetic process;BP:cell wall organization;BP:regulation of cell shape;BP:cell division;BP:cell cycle;CC:cytoplasm;MF:UDP-N-acetylmuramoylalanyl-D-glutamate-2,6-diaminopimelate ligase activity;MF:magnesium ion binding;MF:tetrahydrofolylpolyglutamate synthase activity;MF:ATP binding;	K01928	murE	map00550;map00300	Peptidoglycan biosynthesis;Lysine biosynthesis
NIES39_Q00720	NIES39_Q00720	hypothetical protein	1.29	0.366871	0.00183508871064	0.0189609	no	up	mRNA	235.85	184.62	241.26	227.04	250.8	236.21	220.577	238.017	------	------	------	------	------	------
NIES39_K02140	ilvX	acetolactate synthase	1.268	0.342009	0.00186176710155	0.0191851615224	no	up	mRNA	627.51	556.45	584.78	640.59	605.75	644.56	589.58	630.3	GO:0009099;GO:0009097;GO:0050660;GO:0000287;GO:0030976;GO:0003984	BP:valine biosynthetic process;BP:isoleucine biosynthetic process;MF:flavin adenine dinucleotide binding;MF:magnesium ion binding;MF:thiamine pyrophosphate binding;MF:acetolactate synthase activity;	K01652	ilvB	map00660;map00290;map00770;map00650	C5-Branched dibasic acid metabolism;Valine, leucine and isoleucine biosynthesis;Pantothenate and CoA biosynthesis;Butanoate metabolism
NIES39_A03770	sigD	group 2 RNA polymerase sigma factor SigD	0.722	-0.469814	0.00190580215986	0.0195865640643	no	down	mRNA	90.54	94.81	105.13	64.5	53.11	58.48	96.8267	58.6967	GO:0006352;GO:0016987;GO:0003677	BP:DNA-templated transcription, initiation;MF:sigma factor activity;MF:DNA binding;	K03087	rpoS	map02026;map05111	Biofilm formation - Escherichia coli;Biofilm formation - Vibrio cholerae
NIES39_D03950	NIES39_D03950	hypothetical protein	1.3	0.378119	0.00193464674611	0.0198301291476	no	up	mRNA	367.27	376.71	423.65	370.2	450.64	444.58	389.21	421.807	------	------	------	------	------	------
NIES39_D05120	NIES39_D05120	hypothetical protein	1.346	0.42841	0.00200338396464	0.0204802169754	no	up	mRNA	219.12	242.44	210.41	231.66	265.76	265.4	223.99	254.273	------	------	------	------	------	------
NIES39_J03700	NIES39_J03700	pentapeptide repeat-containing protein	0.722	-0.470452	0.00203531191102	0.0207515664155	no	down	mRNA	82.23	68.95	74.57	38.26	50.88	47.93	75.25	45.69	------	------	------	------	------	------
NIES39_N00080	NIES39_N00080	hypothetical protein	1.296	0.37437	0.00204790014279	0.0208248209771	no	up	mRNA	494.41	517.05	481.69	504.84	552.59	570.22	497.717	542.55	------	------	------	------	------	------
NIES39_L03250	NIES39_L03250	hypothetical protein	1.493	0.578191	0.00206736037304	0.0209673865203	no	up	mRNA	30.86	38.15	29.86	45.64	40.57	38.68	32.9567	41.63	------	------	------	------	------	------
NIES39_A08090	psbE	photosystem II cytochrome b559 alpha subunit	1.391	0.475926	0.00208219904111	0.0210624543424	no	up	mRNA	1522.02	1184.94	1544.04	1200.68	1726.2	1810.82	1417	1579.23	GO:0009767;GO:0016021;GO:0009539;GO:0031676;GO:0020037;GO:0005506;GO:0009055	BP:photosynthetic electron transport chain;CC:integral component of membrane;CC:photosystem II reaction center;CC:plasma membrane-derived thylakoid membrane;MF:heme binding;MF:iron ion binding;MF:electron carrier activity;	K02707	psbE	map00195	Photosynthesis
NIES39_M02440	gvpV	gas vesicle protein GvpV	1.299	0.377053	0.00209332713974	0.0211195884726	no	up	mRNA	2605.9	2723.23	2432.74	2795.42	2819.38	2926.91	2587.29	2847.24	GO:0005524	MF:ATP binding;	------	------	------	------
NIES39_A01650	NIES39_A01650	possible voltage-dependent potassium channel family protein	2.573	1.3637	0.00213694993738	0.0215034074638	yes	up	mRNA	7.21	2	3.05	10.75	7.08	8.5	4.08667	8.77667	GO:0008076;GO:0005249	CC:voltage-gated potassium channel complex;MF:voltage-gated potassium channel activity;	K10716	kch	------	------
NIES39_D02550	NIES39_D02550	hypothetical protein	0.531	-0.913118	0.00214679535578	0.0215107006953	yes	down	mRNA	10.71	7.64	12.82	2.83	5.68	5.35	10.39	4.62	GO:0016021	CC:integral component of membrane;	------	------	------	------
NIES39_D06570	secY	preprotein translocase SecY subunit	1.288	0.364616	0.00214883751108	0.0215107006953	no	up	mRNA	478.09	413.83	464.77	436.5	560.68	474.7	452.23	490.627	GO:0065002;GO:0043952;GO:0006605;GO:0016021;GO:0031676	BP:intracellular protein transmembrane transport;BP:protein transport by the Sec complex;BP:protein targeting;CC:integral component of membrane;CC:plasma membrane-derived thylakoid membrane;	K03076	secY	map02024;map03070;map03060	Quorum sensing;Bacterial secretion system;Protein export
NIES39_D07330	eno	enolase	1.415	0.500924	0.00220358544533	0.0219658822589	no	up	mRNA	120.21	89.54	123.44	152.11	112.85	128.04	111.063	131	GO:0006096;GO:0000015;GO:0009986;GO:0005576;GO:0000287;GO:0004634	BP:glycolytic process;CC:phosphopyruvate hydratase complex;CC:cell surface;CC:extracellular region;MF:magnesium ion binding;MF:phosphopyruvate hydratase activity;	K01689	eno	map00680;map00010;map03018;map04066	Methane metabolism;Glycolysis / Gluconeogenesis;RNA degradation;HIF-1 signaling pathway
NIES39_D03640	NIES39_D03640	hypothetical protein	1.264	0.337679	0.0022125800132	0.0219658822589	no	up	mRNA	2701.7	2376.66	2860.33	2865.98	2709.27	2661.37	2646.23	2745.54	------	------	K06960	------	------	------
NIES39_K03430	NIES39_K03430	hypothetical protein	1.337	0.4194	0.00221343363649	0.0219658822589	no	up	mRNA	215.03	233.92	230.55	271.53	237.64	254.01	226.5	254.393	GO:0016021	CC:integral component of membrane;	------	------	------	------
NIES39_J01970	NIES39_J01970	hypothetical protein	0.731	-0.451603	0.00221710643454	0.0219658822589	no	down	mRNA	169.73	171.79	184.42	112.03	93.11	116.39	175.313	107.177	GO:0004386	MF:helicase activity;	------	------	------	------
NIES39_J02310	ccmA	phospho-2-dehydro-3-deoxyheptonate aldolase	1.266	0.340004	0.00223082611336	0.0220451380535	no	up	mRNA	761.31	608.67	709.39	743.71	725.21	737.27	693.123	735.397	GO:0009073;GO:0003849;GO:0016832	BP:aromatic amino acid family biosynthetic process;MF:3-deoxy-7-phosphoheptulonate synthase activity;MF:aldehyde-lyase activity;	K03856	aroA	map00400	Phenylalanine, tyrosine and tryptophan biosynthesis
NIES39_L00790	NIES39_L00790	hypothetical protein	1.386	0.471246	0.00224094025011	0.0220549421578	no	up	mRNA	200.24	147.72	179.77	169.86	232.72	203.52	175.91	202.033	GO:0009579;GO:0016021	CC:thylakoid;CC:integral component of membrane;	------	------	------	------
NIES39_J03030	NIES39_J03030	hypothetical protein	1.938	0.954333	0.00224326344729	0.0220549421578	yes	up	mRNA	172.37	144.32	140.75	350.05	137.12	222.95	152.48	236.707	------	------	K07490	feoC	------	------
NIES39_M02480	NIES39_M02480	xanthine/uracil/vitamin C permease family protein	0.58	-0.784838	0.00225486668252	0.0221126111818	no	down	mRNA	17.66	12.56	14.74	4.97	9.23	7.77	14.9867	7.32333	GO:0016021;GO:0005886;GO:0015205	CC:integral component of membrane;CC:plasma membrane;MF:nucleobase transmembrane transporter activity;	K06901	pbuG	------	------
NIES39_D07940	NIES39_D07940	reverse transcriptase	1.272	0.346804	0.00226796473601	0.0221846	no	up	mRNA	1932.93	2034.57	1927.64	2012.32	2139.2	2189.24	1965.05	2113.59	GO:0003964;GO:0004519;GO:0003676	MF:RNA-directed DNA polymerase activity;MF:endonuclease activity;MF:nucleic acid binding;	K00986	ltrA	------	------
NIES39_K02950	NIES39_K02950	6-pyruvoyl tetrahydropterin synthase homolog	0.761	-0.394499	0.00227810720044	0.0222274054443	no	down	mRNA	350.36	293.24	398.67	231.72	207.73	221.08	347.423	220.177	GO:0070497;GO:0046872	MF:6-carboxy-5,6,7,8-tetrahydropterin synthase activity;MF:metal ion binding;	K01737	queD	map00790	Folate biosynthesis
NIES39_J01230	psb27	photosystem II 11 kD protein	1.378	0.462593	0.00229859866176	0.0223707051576	no	up	mRNA	1063.37	847.98	1221.33	902.16	1273.48	1359.66	1044.23	1178.43	GO:0010207;GO:0010206;GO:0031977;GO:0031676	BP:photosystem II assembly;BP:photosystem II repair;CC:thylakoid lumen;CC:plasma membrane-derived thylakoid membrane;	K08902	psb27	map00195	Photosynthesis
NIES39_J06030	NIES39_J06030	reverse transcriptase homolog	1.39	0.474685	0.00232260257631	0.0225473811816	no	up	mRNA	401.37	508.29	390.49	485.65	509.14	543.25	433.383	512.68	GO:0003964;GO:0004519;GO:0003676	MF:RNA-directed DNA polymerase activity;MF:endonuclease activity;MF:nucleic acid binding;	K00986	ltrA	------	------
NIES39_D00210	uppS	undecaprenyl pyrophosphate synthetase	0.687	-0.541367	0.00233550721082	0.0226156904284	no	down	mRNA	50.39	46.75	59.84	26.57	32.29	31.21	52.3267	30.0233	GO:0000287;GO:0004659	MF:magnesium ion binding;MF:prenyltransferase activity;	K00806	uppS	map00550;map00900	Peptidoglycan biosynthesis;Terpenoid backbone biosynthesis
NIES39_C04470	NIES39_C04470	rhodanese-like domain protein	0.6	-0.736804	0.00235858074602	0.0227818801884	no	down	mRNA	73.97	73.45	92.71	34.04	43.16	40.19	80.0433	39.13	GO:0016740;GO:0004792	MF:transferase activity;MF:thiosulfate sulfurtransferase activity;	------	------	------	------
NIES39_A01980	nblA	phycobilisome degradation protein	0.454	-1.13924	0.00236657073957	0.0228019090757	yes	down	mRNA	117.43	314.81	132.71	78.16	72.73	63.64	188.317	71.51	------	------	------	------	------	------
NIES39_L02820	NIES39_L02820	putative transposase	1.264	0.338193	0.00237257598905	0.0228027627476	no	up	mRNA	3778.7	3592.84	3634.78	3391.06	4055.53	4196.17	3668.77	3880.92	GO:0006310;GO:0032196;GO:0003677	BP:DNA recombination;BP:transposition;MF:DNA binding;	K07496	------	------	------
NIES39_D04190	NIES39_D04190	hypothetical protein	1.323	0.404228	0.00240055796975	0.0230143	no	up	mRNA	858.08	906.18	786.21	952.9	968.87	922.63	850.157	948.133	GO:0003964;GO:0016787;GO:0003676;GO:0004519	MF:RNA-directed DNA polymerase activity;MF:hydrolase activity;MF:nucleic acid binding;MF:endonuclease activity;	------	------	------	------
NIES39_L00820	NIES39_L00820	zinc-containing alcohol dehydrogenase	1.724	0.786156	0.00247682683103	0.0236865771881	no	up	mRNA	24.08	21.63	26.33	49.19	26.16	27.72	24.0133	34.3567	GO:0008270;GO:0016491	MF:zinc ion binding;MF:oxidoreductase activity;	K12957	ahr	map00010;map00281;map00620	Glycolysis / Gluconeogenesis;Geraniol degradation;Pyruvate metabolism
NIES39_H00300	NIES39_H00300	Ycf45 protein	1.282	0.358577	0.00256845356891	0.0245020298381	no	up	mRNA	223.84	223.85	229.21	254.25	237.01	240.91	225.633	244.057	GO:0003676;GO:0016887;GO:0005524	MF:nucleic acid binding;MF:ATPase activity;MF:ATP binding;	------	------	------	------
NIES39_D00020	NIES39_D00020	WD-40 repeat protein	0.669	-0.580077	0.0025910320814	0.0246563892388	no	down	mRNA	23.3	18.1	22.68	9.02	13.57	13.58	21.36	12.0567	------	------	------	------	------	------
NIES39_O02800	NIES39_O02800	WD-40 repeat protein	0.717	-0.480672	0.00261456273323	0.0248190265367	no	down	mRNA	12.27	11.92	14.05	6.12	7.97	9.17	12.7467	7.75333	------	------	------	------	------	------
NIES39_D04940	NIES39_D04940	hypothetical protein	1.306	0.384724	0.00264282723041	0.0250256907764	no	up	mRNA	2768.94	3069.27	2708.77	2891.98	3179.06	3334.26	2848.99	3135.1	------	------	------	------	------	------
NIES39_N00390	NIES39_N00390	transglutaminase-like domain	0.747	-0.42135	0.00265186845641	0.0250497574289	no	down	mRNA	33.41	30.97	37.66	22.13	20.76	21.28	34.0133	21.39	GO:0016021	CC:integral component of membrane;	------	------	------	------
NIES39_A08240	atpC	ATP synthase gamma chain	1.27	0.344547	0.00272865975777	0.0257121141967	no	up	mRNA	1016.51	793.16	1013.31	975.16	1066.96	956.31	940.993	999.477	GO:0045261;GO:0031676;GO:0016787;GO:0005524;GO:0046933	CC:proton-transporting ATP synthase complex, catalytic core;CC:plasma membrane-derived thylakoid membrane;MF:hydrolase activity;MF:ATP binding;MF:proton-transporting ATP synthase activity, rotational mechanism;	K02115	atpG	map00195;map00190	Photosynthesis;Oxidative phosphorylation
NIES39_E01900	rpsR	30S ribosomal protein S18	1.472	0.557832	0.00277505685682	0.0260855344541	no	up	mRNA	572.23	423.18	525.65	418.18	668.54	728.81	507.02	605.177	GO:0006412;GO:0005840;GO:0003735;GO:0019843	BP:translation;CC:ribosome;MF:structural constituent of ribosome;MF:rRNA binding;	K02963	rpsR	map03010	Ribosome
NIES39_J05050	NIES39_J05050	hypothetical protein	1.274	0.349073	0.00280347373791	0.026213	no	up	mRNA	690.31	667.88	674.26	737.77	727.32	700.3	677.483	721.797	GO:0006310;GO:0032196;GO:0003677	BP:DNA recombination;BP:transposition;MF:DNA binding;	K07496	------	------	------
NIES39_D01940	NIES39_D01940	hypothetical protein	1.364	0.447921	0.00280873239139	0.026213	no	up	mRNA	169.07	137.44	192.84	162.17	193.43	204.92	166.45	186.84	------	------	------	------	------	------
NIES39_N00950	NIES39_N00950	hypothetical protein	0.482	-1.05319	0.00280901787833	0.026213	yes	down	mRNA	2.33	2.44	3.54	0.63	1.09	1.67	2.77	1.13	GO:0004386	MF:helicase activity;	------	------	------	------
NIES39_N01170	NIES39_N01170	hypothetical protein	1.276	0.351118	0.00282639955583	0.0263114586671	no	up	mRNA	443.95	376.27	436.58	427.79	450.45	439.97	418.933	439.403	GO:0004519;GO:0003676	MF:endonuclease activity;MF:nucleic acid binding;	------	------	------	------
NIES39_O05140	prk	phosphoribulokinase	1.246	0.316906	0.00284344832042	0.0263429353419	no	up	mRNA	2321.16	1876.58	2349.01	2042.26	2455.56	2353.46	2182.25	2283.76	GO:0005975;GO:0008974;GO:0005524	BP:carbohydrate metabolic process;MF:phosphoribulokinase activity;MF:ATP binding;	K00855	prkB	map00710	Carbon fixation in photosynthetic organisms
NIES39_B00180	NIES39_B00180	hypothetical protein	1.569	0.649932	0.00284345124603	0.0263429353419	no	up	mRNA	68.26	71.98	53.2	72.82	89.89	89.7	64.48	84.1367	------	------	------	------	------	------
NIES39_A01670	NIES39_A01670	hypothetical protein	3.104	1.63395	0.0028579465618	0.0264137315328	yes	up	mRNA	1172.3	875.17	598.65	3595.99	1532.64	1452.4	882.04	2193.68	------	------	------	------	------	------
NIES39_E04300	NIES39_E04300	putative nitrate ABC transport permease protein	0.531	-0.913221	0.0028697629033	0.0264594885869	yes	down	mRNA	16.24	12.63	14.4	6.69	6.55	5.98	14.4233	6.40667	GO:0016021;GO:0005886;GO:0015112	CC:integral component of membrane;CC:plasma membrane;MF:nitrate transmembrane transporter activity;	K15577	nrtB	map02010;map00910	ABC transporters;Nitrogen metabolism
NIES39_A01750	NIES39_A01750	hypothetical protein	1.527	0.610422	0.00288647691699	0.0265500764632	no	up	mRNA	390.53	237.18	398.05	315.12	569.32	406.81	341.92	430.417	------	------	------	------	------	------
NIES39_O04660	NIES39_O04660	hypothetical protein	1.575	0.655649	0.0028937976606	0.0265540385332	no	up	mRNA	187.35	144.45	179.04	307.78	161.62	196.99	170.28	222.13	------	------	------	------	------	------
NIES39_A01910	cydB	cytochrome bd ubiquinol oxidase%2C subunit II	0.588	-0.764942	0.00292252828391	0.0267539762617	no	down	mRNA	17.34	13.16	20.35	8.8	8.04	8.12	16.95	8.32	GO:0016021;GO:0005886	CC:integral component of membrane;CC:plasma membrane;	K00426	cydB	map00190;map02020	Oxidative phosphorylation;Two-component system
NIES39_G00210	aspC	aspartate aminotransferase	0.537	-0.897916	0.00294860141661	0.0268730661927	yes	down	mRNA	11.6	7.36	12.39	4.16	4.88	5.01	10.45	4.68333	GO:0009058;GO:0008483;GO:0030170;GO:0004069	BP:biosynthetic process;MF:transaminase activity;MF:pyridoxal phosphate binding;MF:L-aspartat;	------	------	------	------
NIES39_Q01570	NIES39_Q01570	Na+/solute symporter	1.412	0.497722	0.00294948287481	0.0268730661927	no	up	mRNA	71.54	57.69	70.72	92.82	64.08	79.6	66.65	78.8333	GO:0016021;GO:0022857	CC:integral component of membrane;MF:transmembrane transporter activity;	K03307	------	------	------
NIES39_H00170	NIES39_H00170	hypothetical protein	0.518	-0.947849	0.0030580578593	0.0277966	yes	down	mRNA	13.72	9.69	14.08	2.65	6.98	6.71	12.4967	5.44667	GO:0030089	CC:phycobilisome;	------	------	------	------
NIES39_J00220	NIES39_J00220	pentapeptide repeat-containing protein	0.627	-0.673267	0.00309897020558	0.0280599656687	no	down	mRNA	27.33	19.56	29.51	10.26	16.45	13.32	25.4667	13.3433	------	------	------	------	------	------
NIES39_A07830	NIES39_A07830	L-asparaginase	1.331	0.412003	0.0031015945446	0.0280599656687	no	up	mRNA	163.16	123.48	157.87	165.9	178.98	148.95	148.17	164.61	GO:0016787;GO:0008798	MF:hydrolase activity;MF:beta-aspartyl-peptidase activity;	K01424	ansA	map00460;map00250	Cyanoamino acid metabolism;Alanine, aspartate and glutamate metabolism
NIES39_A00060	NIES39_A00060	hypothetical protein	0.787	-0.346039	0.00311217788881	0.0280897742002	no	down	mRNA	149.97	129	159.52	89.39	92.86	108.4	146.163	96.8833	GO:0003824;GO:0016740	MF:catalytic activity;MF:transferase activity;	K01666	mhpE	map00362;map00360;map00622;map00621	Benzoate degradation;Phenylalanine metabolism;Xylene degradation;Dioxin degradation
NIES39_D06610	rpsM	30S ribosomal protein S13	1.305	0.384266	0.0031407711533	0.0282557752307	no	up	mRNA	415.67	349.07	374.49	363.31	463.93	408.5	379.743	411.913	GO:0006412;GO:0005840;GO:0003735;GO:0000049;GO:0019843	BP:translation;CC:ribosome;MF:structural constituent of ribosome;MF:tRNA binding;MF:rRNA binding;	K02952	rpsM	map03010	Ribosome
NIES39_D02880	NIES39_D02880	TPR domain protein	0.536	-0.898683	0.00314523289413	0.0282557752307	yes	down	mRNA	3.92	4	4.14	1.25	2.01	2.24	4.02	1.83333	GO:0018342;GO:0008318;GO:0016757;GO:0042802	BP:protein prenylation;MF:protein prenyltransferase activity;MF:transferase activity, transferring glycosyl groups;MF:identical protein binding;	------	------	------	------
NIES39_A07250	sir	ferredoxin-sulfite reductase	1.253	0.324907	0.00315491520076	0.0282768446133	no	up	mRNA	625.73	516.86	645.33	568.08	694.07	625.1	595.973	629.083	GO:0046872;GO:0051539;GO:0020037;GO:0050311	MF:metal ion binding;MF:4 iron, 4 sulfur cluster binding;MF:heme binding;MF:sulfite reductas;	K00392	sir	map00920	Sulfur metabolism
NIES39_A06530	NIES39_A06530	hypothetical protein	1.287	0.364361	0.00317018514963	0.0283477808971	no	up	mRNA	134.98	105.11	142.56	129.16	134.35	149.88	127.55	137.797	------	------	------	------	------	------
NIES39_M00290	NIES39_M00290	reverse transcriptase homolog	30.911	4.95007	0.00326502097374	0.0291282195204	yes	up	mRNA	3.2	0	0.12	46.68	17.49	18.59	1.10667	27.5867	GO:0003964;GO:0004519;GO:0003676	MF:RNA-directed DNA polymerase activity;MF:endonuclease activity;MF:nucleic acid binding;	K00986	ltrA	------	------
NIES39_O04570	NIES39_O04570	putative succinate dehydrogenase iron-sulfur protein	1.284	0.361101	0.00330633458654	0.0294286685832	no	up	mRNA	180.2	154.03	171.56	188.17	181.05	175.3	168.597	181.507	GO:0006099;GO:0102040;GO:0051538;GO:0051539;GO:0051537;GO:0046872;GO:0009055	BP:tricarboxylic acid cycle;MF:fumarate reductas;MF:3 iron, 4 sulfur cluster binding;MF:4 iron, 4 sulfur cluster binding;MF:2 iron, 2 sulfur cluster binding;MF:metal ion binding;MF:electron carrier activity;	K00240	sdhB	map00020;map00720;map00190;map00650	Citrate cycle (TCA cycle);Carbon fixation pathways in prokaryotes;Oxidative phosphorylation;Butanoate metabolism
NIES39_D04200	NIES39_D04200	putative hydrolase	1.282	0.358748	0.00333721457833	0.0296350806104	no	up	mRNA	321.13	320.87	298.15	305.63	357.82	355.43	313.383	339.627	GO:0016787	MF:hydrolase activity;	K22369	------	map05207;map05208	Chemical carcinogenesis - receptor activation;Chemical carcinogenesis - reactive oxygen species
NIES39_L06620	NIES39_L06620	hypothetical protein	0.68	-0.556873	0.0033602481308	0.0297126549464	no	down	mRNA	25.59	23.56	29.65	14.92	14.81	15.22	26.2667	14.9833	GO:0032259;GO:0008168;GO:0003723	BP:methylation;MF:methyltransferase activity;MF:RNA binding;	K25137	rlmL	------	------
NIES39_C02500	NIES39_C02500	hypothetical protein	1.301	0.379313	0.00336136937121	0.0297126549464	no	up	mRNA	625.48	620.41	685.61	756.8	672.33	657.55	643.833	695.56	------	------	------	------	------	------
NIES39_G00820	NIES39_G00820	hypothetical protein	1.421	0.50699	0.0033826769406	0.0298325787851	no	up	mRNA	127.46	112.15	126.29	177.79	124.33	131.7	121.967	144.607	------	------	------	------	------	------
NIES39_L04900	NIES39_L04900	hypothetical protein	1.316	0.396028	0.00339106847712	0.0298383057325	no	up	mRNA	171.77	183.99	188.96	206.42	207.52	186.92	181.573	200.287	------	------	------	------	------	------
NIES39_D04160	NIES39_D04160	hypothetical protein	1.266	0.340508	0.00341314258017	0.0299641264328	no	up	mRNA	1282.01	1107.9	1334.78	1326.03	1178.57	1358.47	1241.56	1287.69	------	------	------	------	------	------
NIES39_B00150	NIES39_B00150	hypothetical protein	1.302	0.380737	0.00346547151005	0.0302965867171	no	up	mRNA	49061.4	41606.4	51744.7	54897.3	42332	50346.8	47470.8	49192	------	------	------	------	------	------
NIES39_L05650	NIES39_L05650	hypothetical protein	2.435	1.28421	0.00346673449461	0.0302965867171	yes	up	mRNA	9.26	4.45	6.35	13.58	11.23	15.64	6.68667	13.4833	------	------	------	------	------	------
NIES39_D06640	rplQ	50S ribosomal protein L17	1.293	0.371114	0.0035176866745	0.0306723177456	no	up	mRNA	299.83	274.22	293.99	299.49	333.31	296.72	289.347	309.84	GO:0006412;GO:0005840;GO:0003735	BP:translation;CC:ribosome;MF:structural constituent of ribosome;	K02879	rplQ	map03010	Ribosome
NIES39_D02700	chlH	magnesium chelatase subunit H	1.272	0.347588	0.00358665896024	0.0312031233245	no	up	mRNA	104.93	81.53	110.98	95.91	115.23	107.99	99.1467	106.377	GO:0015995;GO:0015979;GO:0005524;GO:0016851	BP:chlorophyll biosynthetic process;BP:photosynthesis;MF:ATP binding;MF:magnesium chelatase activity;	K03403	chlH	map00860	Porphyrin and chlorophyll metabolism
NIES39_C01330	NIES39_C01330	penicillin-binding protein	0.714	-0.48637	0.00360051390922	0.0312531094733	no	down	mRNA	29.11	23.28	32.64	15.47	16.05	19.56	28.3433	17.0267	GO:0009252;GO:0016021;GO:0008955;GO:0008658;GO:0009002	BP:peptidoglycan biosynthetic process;CC:integral component of membrane;MF:peptidoglycan glycosyltransferase activity;MF:penicillin binding;MF:serine-type D-Ala-D-Ala carboxypeptidase activity;	K05515	mrdA	map00550;map01501	Peptidoglycan biosynthesis;beta-Lactam resistance
NIES39_J01220	NIES39_J01220	hypothetical protein	1.298	0.376209	0.00364194006379	0.0315416561929	no	up	mRNA	151.79	116.01	156.68	130.24	165.42	168.29	141.493	154.65	------	------	------	------	------	------
NIES39_R00400	lepA	GTP-binding protein LepA	0.804	-0.314549	0.00366712914515	0.0316886002811	no	down	mRNA	111.57	102.17	113.8	70.31	75.95	76.11	109.18	74.1233	GO:0005886;GO:0003746;GO:0003924;GO:0005525	CC:plasma membrane;MF:translation elongation factor activity;MF:GTPase activity;MF:GTP binding;	K03596	lepA	map05134	Legionellosis
NIES39_D04180	NIES39_D04180	hypothetical protein	1.39	0.475603	0.00371471173249	0.0320279620068	no	up	mRNA	1083.69	1247.73	1008.44	1148.69	1409.05	1236.78	1113.29	1264.84	GO:0003964	MF:RNA-directed DNA polymerase activity;	------	------	------	------
NIES39_E01320	psbP2	photosystem II oxygen-evolving complex protein PsbP	1.292	0.369172	0.00373834698591	0.0320959501771	no	up	mRNA	195.36	165.96	187.21	179.01	202.82	207.44	182.843	196.423	GO:0015979;GO:0019898;GO:0009654;GO:0005509	BP:photosynthesis;CC:extrinsic component of membrane;CC:photosystem II oxygen evolving complex;MF:calcium ion binding;	K02717	psbP	map00195	Photosynthesis
NIES39_O06390	NIES39_O06390	polysaccharide deacetylase	0.597	-0.744736	0.00373925314725	0.0320959501771	no	down	mRNA	35.63	27.85	37.12	9.21	23.21	18.16	33.5333	16.86	GO:0005975;GO:0016810	BP:carbohydrate metabolic process;MF:hydrolase activity, acting on carbon-nitroge;	K22278	pgdA	------	------
NIES39_D06580	adk	adenylate kinase	1.299	0.376908	0.00376410950916	0.0321831772505	no	up	mRNA	575.84	488.74	595.73	494.38	697.88	612.95	553.437	601.737	GO:0044209;GO:0005737;GO:0005524;GO:0004017	BP:AMP salvage;CC:cytoplasm;MF:ATP binding;MF:adenylate kinase activity;	K00939	adk	map00730;map00230	Thiamine metabolism;Purine metabolism
NIES39_J05070	NIES39_J05070	hypothetical protein	1.42	0.505837	0.00376611648676	0.0321831772505	no	up	mRNA	1133.64	1309.83	1358.33	1314.8	1333.44	1653.3	1267.27	1433.85	GO:0006355;GO:0003677	BP:regulation of transcription, DNA-templated;MF:DNA binding;	------	------	------	------
NIES39_Q01820	NIES39_Q01820	reverse transcriptase	1.303	0.382273	0.00380156661793	0.0323426881799	no	up	mRNA	89.9	95.8	93.35	93.58	109.35	104.12	93.0167	102.35	GO:0003964;GO:0004519;GO:0003676	MF:RNA-directed DNA polymerase activity;MF:endonuclease activity;MF:nucleic acid binding;	K00986	ltrA	------	------
NIES39_E04610	NIES39_E04610	reverse transcriptase	1.303	0.382273	0.00380156661793	0.0323426881799	no	up	mRNA	89.9	95.8	93.35	93.58	109.35	104.12	93.0167	102.35	GO:0003964;GO:0004519;GO:0003676	MF:RNA-directed DNA polymerase activity;MF:endonuclease activity;MF:nucleic acid binding;	K00986	ltrA	------	------
NIES39_N00810	NIES39_N00810	hypothetical protein	1.329	0.410419	0.00387704229405	0.0329121607958	no	up	mRNA	109.34	77.61	98.15	89	112.82	117.25	95.0333	106.357	GO:0005524	MF:ATP binding;	------	------	------	------
NIES39_A00030	NIES39_A00030	putative hydrolase	0.627	-0.674153	0.00390146864523	0.0330467256235	no	down	mRNA	34.86	28.7	44.41	19.24	17.56	19.29	35.99	18.6967	GO:0016787	MF:hydrolase activity;	------	------	------	------
NIES39_D06880	NIES39_D06880	hypothetical protein	0.615	-0.702353	0.00397709454539	0.0336134262674	no	down	mRNA	6.61	5.1	8.9	2.49	4.16	4.01	6.87	3.55333	GO:0016021	CC:integral component of membrane;	------	------	------	------
NIES39_O06540	NIES39_O06540	hypothetical protein	1.807	0.853205	0.0040340907677	0.0340205378965	yes	up	mRNA	10.25	6.35	11.01	12.87	14	14.47	9.20333	13.78	GO:0004519	MF:endonuclease activity;	------	------	------	------
NIES39_A08070	psbL	photosystem II PsbL protein	1.323	0.404341	0.00405402439786	0.0341139956972	no	up	mRNA	1250.07	1246.56	1407.58	1254.16	1445.8	1410.93	1301.4	1370.3	GO:0015979;GO:0016021;GO:0009539;GO:0031676	BP:photosynthesis;CC:integral component of membrane;CC:photosystem II reaction center;CC:plasma membrane-derived thylakoid membrane;	K02713	psbL	map00195	Photosynthesis
NIES39_M02650	NIES39_M02650	probable protein phosphatase	0.757	-0.400895	0.00407231372061	0.0341932	no	down	mRNA	130.82	119.78	137.82	84.39	82.54	78.47	129.473	81.8	GO:0004722;GO:0106306;GO:0106307	MF:protein serine/threonine phosphatase activity;MF:old GO;MF:old GO;	K20074	prpC	------	------
NIES39_J05470	fus	translation elongation factor EF-G	1.221	0.287563	0.00412269798592	0.0345410392125	no	up	mRNA	1444.75	1254.79	1455.6	1386.01	1494.7	1393.92	1385.05	1424.88	GO:0005737;GO:0003746;GO:0003924;GO:0005525	CC:cytoplasm;MF:translation elongation factor activity;MF:GTPase activity;MF:GTP binding;	K02355	fusA	------	------
NIES39_N00870	NIES39_N00870	two-component hybrid sensor and regulator	1.516	0.600721	0.0041443352932	0.0346396059309	no	up	mRNA	7.53	5.99	8.13	10.21	7.09	10.32	7.21667	9.20667	GO:0000155	MF:phosphorelay sensor kinase activity;	------	------	------	------
NIES39_J03690	NIES39_J03690	hypothetical protein	0.728	-0.458291	0.00415243848989	0.0346396059309	no	down	mRNA	7.29	6.66	8.24	3.91	4.64	5.13	7.39667	4.56	GO:0009306;GO:0005887	BP:protein secretion;CC:integral component of plasma membrane;	K09800	tamB	------	------
NIES39_C02750	NIES39_C02750	enoyl-[acyl-carrier-protein] reductase	1.301	0.379624	0.00419955240827	0.0349569654027	no	up	mRNA	476.49	364.74	436.36	403.54	534.79	451.46	425.863	463.263	GO:0006633;GO:0004318;GO:0016631	BP:fatty acid biosynthetic process;MF:enoyl-[acyl-carrier-protein] reductas;MF:enoyl-[acyl-carrier-protein] reductase activity;	K00208	fabI	map00780;map00061;map00333	Biotin metabolism;Fatty acid biosynthesis;Prodigiosin biosynthesis
NIES39_A01660	NIES39_A01660	serine proteinase	3.906	1.96571	0.00427602812431	0.0355168370498	yes	up	mRNA	371.28	338.54	183.54	1729.89	635.65	533.51	297.787	966.35	GO:0016021;GO:0004252;GO:0032440	CC:integral component of membrane;MF:serine-type endopeptidase activity;MF:2-alkenal reductase [NA;	------	------	------	------
NIES39_C00640	NIES39_C00640	hypothetical protein	1.391	0.475871	0.00432049226729	0.0357797926911	no	up	mRNA	186.84	118.51	173.46	154.5	205.89	189.91	159.603	183.433	------	------	------	------	------	------
NIES39_C03490	NIES39_C03490	hypothetical protein	1.515	0.599367	0.00432625412405	0.0357797926911	no	up	mRNA	77.16	76.41	84.43	78.13	98.35	119.79	79.3333	98.7567	------	------	------	------	------	------
NIES39_L03050	NIES39_L03050	hypothetical protein	1.466	0.552074	0.00436681707916	0.0360379293857	no	up	mRNA	73.54	60.63	72.21	110.39	64.82	77.92	68.7933	84.3767	GO:0004866	MF:endopeptidase inhibitor activity;	K06894	yfhM	------	------
NIES39_A03670	secE	putative preprotein translocase%2C SecE subunit	1.327	0.408641	0.00437695054128	0.0360443747566	no	up	mRNA	1134.35	1049.89	1295.36	989.98	1441.09	1316	1159.87	1249.02	GO:0009306;GO:0043952;GO:0065002;GO:0006605;GO:0016021;GO:0031676;GO:0015450	BP:protein secretion;BP:protein transport by the Sec complex;BP:intracellular protein transmembrane transport;BP:protein targeting;CC:integral component of membrane;CC:plasma membrane-derived thylakoid membrane;MF:P-P-bond-hydrolysis-driven protein transmembrane transporter activity;	K03073	secE	map02024;map03070;map03060	Quorum sensing;Bacterial secretion system;Protein export
NIES39_M01700	NIES39_M01700	hypothetical protein	1.427	0.51252	0.00439175286678	0.0360891589522	no	up	mRNA	2481.26	2282.64	2345.8	3534.69	2355.31	2391.67	2369.9	2760.56	GO:0016021	CC:integral component of membrane;	------	------	------	------
NIES39_D04170	NIES39_D04170	hypothetical protein	1.303	0.381789	0.00442511121575	0.0362859119692	no	up	mRNA	2785.37	3131.14	2692.09	3148.44	3183.17	3128.51	2869.53	3153.37	------	------	------	------	------	------
NIES39_D06620	rpsK	30S ribosomal protein S11	1.274	0.349088	0.00454360168371	0.0371228085217	no	up	mRNA	530.23	457.86	542.71	495.75	583.06	516.99	510.267	531.933	GO:0006412;GO:0005840;GO:0003735;GO:0019843	BP:translation;CC:ribosome;MF:structural constituent of ribosome;MF:rRNA binding;	K02948	rpsK	map03010	Ribosome
NIES39_Q02320	fabF	3-oxoacyl-[acyl-carrier-protein] synthase II	1.292	0.369778	0.00454643633167	0.0371228085217	no	up	mRNA	417.04	323.71	435.53	357.87	484.42	434.58	392.093	425.623	GO:0006633;GO:0033817;GO:0004315	BP:fatty acid biosynthetic process;MF:beta-ketoacyl-acyl-carrier-protein synthase II activity;MF:3-oxoacyl-[acyl-carrier-protein] synthase activity;	K09458	fabF	map00780;map00061	Biotin metabolism;Fatty acid biosynthesis
NIES39_O06420	NIES39_O06420	hypothetical protein	0.731	-0.452141	0.00458317424907	0.0373230408236	no	down	mRNA	67.73	59.46	61.24	36.77	39.98	38.82	62.81	38.5233	GO:0016021	CC:integral component of membrane;	------	------	------	------
NIES39_K00580	psaI	photosystem I subunit VIII	1.288	0.36535	0.00459504554064	0.0373230408236	no	up	mRNA	5281.73	4136.64	5221.74	4211.13	5729.62	5166.02	4880.04	5035.59	GO:0015979;GO:0016021;GO:0009522;GO:0031676	BP:photosynthesis;CC:integral component of membrane;CC:photosystem I;CC:plasma membrane-derived thylakoid membrane;	K02696	psaI	map00195	Photosynthesis
NIES39_K01910	NIES39_K01910	hypothetical protein	1.476	0.561406	0.00460001151822	0.0373230408236	no	up	mRNA	1728.15	1323.18	1536.47	2287.5	1395.24	1661.92	1529.27	1781.55	------	------	------	------	------	------
NIES39_A01470	NIES39_A01470	putative methyltransferase	0.644	-0.635289	0.00461757618565	0.0373868458393	no	down	mRNA	33.89	29.73	34.64	14.65	18.32	19.89	32.7533	17.62	GO:0032259;GO:0008168	BP:methylation;MF:methyltransferase activity;	------	------	------	------
NIES39_O01460	NIES39_O01460	hypothetical protein	1.29	0.367519	0.0046882212026	0.0378793	no	up	mRNA	510.78	429.27	486.26	443.71	498.46	563.47	475.437	501.88	------	------	------	------	------	------
NIES39_H00690	dnaK	molecular chaperone DnaK	1.452	0.537747	0.00479348044801	0.0386486896373	no	up	mRNA	5299.79	4569.84	4785.01	7798.71	4929.56	5058.23	4884.88	5928.83	GO:0006457;GO:0051082;GO:0016887;GO:0005524	BP:protein folding;MF:unfolded protein binding;MF:ATPase activity;MF:ATP binding;	K04043	dnaK	map03018;map05152;map04212	RNA degradation;Tuberculosis;Longevity regulating pathway - worm
NIES39_A07520	NIES39_A07520	hypothetical protein	0.515	-0.956494	0.00490813188454	0.0394899733397	yes	down	mRNA	5.37	4.36	6.12	2.02	2.39	2.46	5.28333	2.29	------	------	------	------	------	------
NIES39_N01270	NIES39_N01270	hypothetical protein	1.314	0.394063	0.00491831530957	0.0394899733397	no	up	mRNA	460.16	528.98	459.94	498.82	558.28	536.83	483.027	531.31	GO:0003964;GO:0004519;GO:0003676	MF:RNA-directed DNA polymerase activity;MF:endonuclease activity;MF:nucleic acid binding;	------	------	------	------
NIES39_C05360	sufD	FeS assembly protein SufD	0.724	-0.4655	0.00494531838799	0.0396242350672	no	down	mRNA	109.19	128.74	146.29	88.56	72.5	72.46	128.073	77.84	GO:0016226	BP:iron-sulfur cluster assembly;	K09015	sufD	------	------
NIES39_E03620	rpoB	RNA polymerase beta subunit	1.235	0.304661	0.0050005577996	0.0399837131943	no	up	mRNA	497.67	407.32	510.14	497.41	486.68	487.06	471.71	490.383	GO:0006351;GO:0003899;GO:0032549;GO:0003677	BP:transcription, DNA-templated;MF:DNA-directed RNA polymerase activity;MF:ribonucleoside binding;MF:DNA binding;	K03043	rpoB	map03020	RNA polymerase
NIES39_N00970	NIES39_N00970	hypothetical protein	0.725	-0.464389	0.00507325102394	0.0404809719384	no	down	mRNA	25.84	23.57	24.68	12.92	15.42	17.1	24.6967	15.1467	GO:0016021;GO:0005886;GO:0016757	CC:integral component of membrane;CC:plasma membrane;MF:transferase activity, transferring glycosyl groups;	------	------	------	------
NIES39_K00820	NIES39_K00820	TPR domain protein	1.583	0.662409	0.00515945367291	0.0410837488748	no	up	mRNA	3.03	2.61	3.8	3.32	4.48	4.88	3.14667	4.22667	------	------	------	------	------	------
NIES39_L05490	NIES39_L05490	reverse transcriptase	1.326	0.406995	0.00520496860845	0.0413607196226	no	up	mRNA	612.98	724.89	581.13	657.76	739.65	763.02	639.667	720.143	GO:0003964;GO:0004519;GO:0003676	MF:RNA-directed DNA polymerase activity;MF:endonuclease activity;MF:nucleic acid binding;	K00986	ltrA	------	------
NIES39_O06600	NIES39_O06600	hypothetical protein	0.431	-1.21373	0.00534844937184	0.0424050981851	yes	down	mRNA	9.8	8.54	6.39	3.58	2.67	2.75	8.24333	3	------	------	------	------	------	------
NIES39_E00450	NIES39_E00450	hypothetical protein	1.26	0.333426	0.00535840239132	0.0424050981851	no	up	mRNA	5429.62	4527.73	5519.16	5818.31	5024.46	5426.85	5158.84	5423.21	------	------	------	------	------	------
NIES39_O06370	NIES39_O06370	hypothetical protein	0.372	-1.4276	0.00537934605477	0.0424836059325	yes	down	mRNA	3.73	6.04	5.53	1.34	2.14	1.29	5.1	1.59	GO:0071555;GO:0000270;GO:0016829;GO:0008932	BP:cell wall organization;BP:peptidoglycan metabolic process;MF:lyase activity;MF:lytic endotransglycosylase activity;	K03642	rlpA	------	------
NIES39_D01860	NIES39_D01860	hypothetical protein	0.363	-1.46306	0.00544879069629	0.0429440477372	yes	down	mRNA	8.3	7.59	6.31	2.5	2.15	2.1	7.4	2.25	GO:0016787	MF:hydrolase activity;	------	------	------	------
NIES39_O01290	NIES39_O01290	probable flavoprotein	0.781	-0.357395	0.00552392008156	0.0434473224374	no	down	mRNA	89.77	77.75	102.41	52.09	59.01	66.42	89.9767	59.1733	GO:0010181;GO:0009055	MF:FMN binding;MF:electron carrier activity;	------	------	------	------
NIES39_K02000	NIES39_K02000	putative transposase	0.752	-0.41152	0.00561628703017	0.0440838497236	no	down	mRNA	855.61	818.72	972.13	553.06	474.67	564.79	882.153	530.84	------	------	------	------	------	------
NIES39_Q02070	NIES39_Q02070	multi-sensor hybrid histidine kinase%2C fragment	0.643	-0.638201	0.00565605219826	0.0443057422197	no	down	mRNA	8.54	7.91	9.87	3.9	5.82	4.51	8.77333	4.74333	GO:0006355;GO:0000155	BP:regulation of transcription, DNA-templated;MF:phosphorelay sensor kinase activity;	K11527	------	------	------
NIES39_H00320	NIES39_H00320	Fe-S cluster containing protein	1.286	0.363216	0.00569894282747	0.0444744495268	no	up	mRNA	198.04	193.8	180.52	214.17	197.96	208.14	190.787	206.757	GO:0051536;GO:0046872	MF:iron-sulfur cluster binding;MF:metal ion binding;	------	------	------	------
NIES39_B00890	leuB	3-isopropylmalate dehydrogenase	1.295	0.372816	0.0057006689326	0.0444744495268	no	up	mRNA	72.06	59.48	81.59	72.11	76.78	82.4	71.0433	77.0967	GO:0009098;GO:0009082;GO:0005737;GO:0051287;GO:0000287;GO:0003862	BP:leucine biosynthetic process;BP:branched-chain amino acid biosynthetic process;CC:cytoplasm;MF:NAD binding;MF:magnesium ion binding;MF:3-isopropylmalate dehydrogenase activity;	K00052	leuB	map00660;map00290	C5-Branched dibasic acid metabolism;Valine, leucine and isoleucine biosynthesis
NIES39_L03720	NIES39_L03720	hypothetical protein	0.545	-0.874875	0.00572708630463	0.0445902840768	yes	down	mRNA	12.1	11.05	18.51	4.93	6.2	7.94	13.8867	6.35667	GO:0004519	MF:endonuclease activity;	------	------	------	------
NIES39_A08290	atpH	ATP synthase c chain	1.322	0.402982	0.00579227174639	0.0450068857068	no	up	mRNA	1356.98	1139.36	1576.03	1474.55	1575.37	1233.88	1357.46	1427.93	GO:0045263;GO:0016021;GO:0031676;GO:0016787;GO:0046933;GO:0008289	CC:proton-transporting ATP synthase complex, coupling factor;CC:integral component of membrane;CC:plasma membrane-derived thylakoid membrane;MF:hydrolase activity;MF:proton-transporting ATP synthase activity, rotational mechanism;MF:lipid binding;	K02110	atpE	map00195;map00190	Photosynthesis;Oxidative phosphorylation
NIES39_L02080	NIES39_L02080	putative transposase	1.29	0.367443	0.00581235111414	0.0450720345954	no	up	mRNA	256.05	278.49	257.15	279.02	284.37	292.02	263.897	285.137	------	------	K07496	------	------	------
NIES39_D04320	NIES39_D04320	hemolysin-type calcium-binding region protein	0.692	-0.530961	0.00594381769843	0.0459206778158	no	down	mRNA	7.75	5.49	8.32	4.01	4.69	3.84	7.18667	4.18	GO:0005615;GO:0005509	CC:extracellular space;MF:calcium ion binding;	------	------	------	------
NIES39_J04710	NIES39_J04710	hypothetical protein	1.867	0.900383	0.00594758806226	0.0459206778158	yes	up	mRNA	96.44	138.59	54.84	134.39	162.31	152.26	96.6233	149.653	------	------	------	------	------	------
NIES39_M00510	pyrG	CTP synthase	1.243	0.314134	0.00595753474517	0.0459206778158	no	up	mRNA	89.96	77.76	88.45	81.22	93.6	93.93	85.39	89.5833	GO:0044210;GO:0006541;GO:0016021;GO:0003883;GO:0046872;GO:0005524	BP:'de novo' CTP biosynthetic process;BP:glutamine metabolic process;CC:integral component of membrane;MF:CTP synthase activity;MF:metal ion binding;MF:ATP binding;	K01937	pyrG	map00240	Pyrimidine metabolism
NIES39_L02530	NIES39_L02530	hypothetical protein	0.042	-4.5714	0.00606842644576	1	yes	down	mRNA	1.38	1.44	4.32	0	0	0	2.38	0	------	------	------	------	------	------
NIES39_O04640	NIES39_O04640	WD-40 repeat protein	1.671	0.740407	0.00616519619819	0.0474265	no	up	mRNA	36.28	33.85	35.51	73.74	29.78	43.4	35.2133	48.9733	------	------	------	------	------	------
NIES39_Q00200	NIES39_Q00200	hypothetical protein	1.219	0.285637	0.00625060554226	0.0479877166532	no	up	mRNA	540.05	464.84	548.46	525.8	540.33	521.23	517.783	529.12	GO:0016491	MF:oxidoreductase activity;	------	------	------	------
NIES39_N00190	NIES39_N00190	putative acyltransferase	0.608	-0.717059	0.00626499763592	0.0480025862601	no	down	mRNA	15.67	10.1	17.86	7.23	7.51	7.38	14.5433	7.37333	GO:0016021;GO:0016747	CC:integral component of membrane;MF:transferase activity, transferring acyl groups other than amino-acyl groups;	------	------	------	------
NIES39_M01590	NIES39_M01590	hypothetical protein	0.669	-0.579742	0.00629802258459	0.0481598790496	no	down	mRNA	24.64	19.32	25.93	10.62	13.61	15.02	23.2967	13.0833	GO:0016787	MF:hydrolase activity;	------	------	------	------
NIES39_K05120	NIES39_K05120	peptidase%2C M16 family	1.326	0.407338	0.00632761777218	0.0482903740475	no	up	mRNA	83.38	92.94	79.25	97.62	90.77	98.39	85.19	95.5933	GO:0008233;GO:0046872	MF:peptidase activity;MF:metal ion binding;	------	------	------	------
NIES39_L00410	NIES39_L00410	probable RNA methyltransferase	0.569	-0.81247	0.00637456401758	0.0485525093355	yes	down	mRNA	8.18	5.9	10.3	3.25	4.36	3.99	8.12667	3.86667	GO:0006396;GO:0008173	BP:RNA processing;MF:RNA methyltransferase activity;	K03215	rumA	------	------
NIES39_H00710	atpB	ATP synthase beta chain	1.216	0.282299	0.00653542618573	0.0496795513211	no	up	mRNA	1697.5	1428.64	1717.6	1531.78	1795.79	1632.55	1614.58	1653.37	GO:0045261;GO:0031676;GO:0016787;GO:0046933;GO:0046961;GO:0005524	CC:proton-transporting ATP synthase complex, catalytic core;CC:plasma membrane-derived thylakoid membrane;MF:hydrolase activity;MF:proton-transporting ATP synthase activity, rotational mechanism;MF:proton-transporting ATPase activity, rotational mechanism;MF:ATP binding;	K02112	atpD	map00195;map00190	Photosynthesis;Oxidative phosphorylation
NIES39_D01350	NIES39_D01350	probable glycosyl transferase	0.799	-0.322857	0.00658282711202	0.0499414	no	down	mRNA	155.88	136.15	156.24	91.01	99.76	110.75	149.423	100.507	GO:0016740	MF:transferase activity;	------	------	------	------
NIES39_C04900	NIES39_C04900	nitrite transporter family protein	0.711	-0.491732	0.00666749148852	0.0504843068698	no	down	mRNA	104.33	84.14	126.12	75.44	57.56	53.18	104.863	62.06	GO:0042128;GO:0016021;GO:0005886;GO:0015112;GO:0015113	BP:nitrate assimilation;CC:integral component of membrane;CC:plasma membrane;MF:nitrate transmembrane transporter activity;MF:nitrite transmembrane transporter activity;	K02575	narK	map00910	Nitrogen metabolism
NIES39_O03210	NIES39_O03210	hypothetical protein	1.428	0.514127	0.00669621916271	0.0505213	no	up	mRNA	211.48	156.24	259.98	239.62	207.6	272.99	209.233	240.07	------	------	------	------	------	------
NIES39_N01030	NIES39_N01030	reverse transcriptase	1.263	0.336949	0.00669859512035	0.0505213	no	up	mRNA	94.87	89.8	91.36	93.55	101.68	98.36	92.01	97.8633	GO:0003964;GO:0004519;GO:0003676	MF:RNA-directed DNA polymerase activity;MF:endonuclease activity;MF:nucleic acid binding;	K00986	ltrA	------	------
NIES39_C00240	NIES39_C00240	hypothetical protein	1.247	0.318845	0.00675646230686	0.0507752597847	no	up	mRNA	2677.59	2255.56	2827.13	2227.98	2908.81	2819.33	2586.76	2652.04	GO:0005737;GO:0043590;GO:0003677	CC:cytoplasm;CC:bacterial nucleoid;MF:DNA binding;	K09747	ebfC	------	------
NIES39_O03020	NIES39_O03020	molecular chaperone-like protein	0.682	-0.551881	0.00676268889739	0.0507752597847	no	down	mRNA	15.69	16.33	22.07	10.06	9.76	11.18	18.03	10.3333	GO:0016887;GO:0005524	MF:ATPase activity;MF:ATP binding;	K04043	dnaK	map03018;map05152;map04212	RNA degradation;Tuberculosis;Longevity regulating pathway - worm
NIES39_A01020	glgX	glycogen debranching enzyme	0.756	-0.40344	0.00677179126345	0.0507752597847	no	down	mRNA	44.24	40.56	51.17	22.91	31.8	32.18	45.3233	28.9633	GO:0005980;GO:0004133;GO:0016757;GO:0004553	BP:glycogen catabolic process;MF:glycogen debranching enzyme activity;MF:transferase activity, transferring glycosyl groups;MF:hydrolase activity, hydrolyzing O-glycosyl compounds;	K01214	treX	map00500	Starch and sucrose metabolism
NIES39_J01950	NIES39_J01950	hypothetical protein	1.285	0.361502	0.00682329171267	0.0510621	no	up	mRNA	772.07	820.2	740.57	845.54	812.49	830.68	777.613	829.57	------	------	------	------	------	------
NIES39_O04490	accB	biotin carboxyl carrier protein	1.394	0.479405	0.00698139978283	0.0520376920543	no	up	mRNA	104.2	87.32	125.37	94.04	141	130.63	105.63	121.89	GO:0006633;GO:0009317;GO:0003989	BP:fatty acid biosynthetic process;CC:acetyl-CoA carboxylase complex;MF:acetyl-CoA carboxylase activity;	K02160	accB	map00720;map00640;map00061;map00620	Carbon fixation pathways in prokaryotes;Propanoate metabolism;Fatty acid biosynthesis;Pyruvate metabolism
NIES39_E01840	NIES39_E01840	FAD-dependent oxidoreductase	1.299	0.377561	0.00699406358799	0.0520376920543	no	up	mRNA	215.23	175.51	196.21	238.37	201.09	199.92	195.65	213.127	GO:0052591;GO:0016491	MF:sn-glycerol-3-phosphat;MF:oxidoreductase activity;	K00111	glpA	map00564	Glycerophospholipid metabolism
NIES39_E02900	NIES39_E02900	hypothetical protein	0.736	-0.441274	0.00699416826261	0.0520376920543	no	down	mRNA	143.03	163.53	158	90.09	100.68	93.63	154.853	94.8	GO:0004519;GO:0003676	MF:endonuclease activity;MF:nucleic acid binding;	------	------	------	------
NIES39_A08300	atpI	ATP synthase a chain	1.23	0.298677	0.00713785960206	0.0530044526133	no	up	mRNA	2184.19	1750.08	2165.61	1847.85	2296.68	2138.97	2033.29	2094.5	GO:0016021;GO:0045263;GO:0031676;GO:0016787;GO:0046933	CC:integral component of membrane;CC:proton-transporting ATP synthase complex, coupling factor;CC:plasma membrane-derived thylakoid membrane;MF:hydrolase activity;MF:proton-transporting ATP synthase activity, rotational mechanism;	K02108	atpB	map00195;map00190	Photosynthesis;Oxidative phosphorylation
NIES39_D07280	NIES39_D07280	soluble hydrogenase small subunit	0.748	-0.419816	0.00716053626116	0.0530615027911	no	down	mRNA	58.83	55.55	63.38	40.68	35.63	35.13	59.2533	37.1467	GO:0003824;GO:0008483	MF:catalytic activity;MF:transaminase activity;	------	------	------	------
NIES39_L04180	rpsU	30S ribosomal protein S21	1.228	0.296028	0.00718580151356	0.0530615027911	no	up	mRNA	1399.07	1102.27	1314.45	1158.84	1382.43	1378.69	1271.93	1306.65	GO:0006412;GO:0005840;GO:0003735	BP:translation;CC:ribosome;MF:structural constituent of ribosome;	K02970	rpsU	map03010	Ribosome
NIES39_L03350	NIES39_L03350	hypothetical protein	0.605	-0.725544	0.00719026377797	0.0530615027911	no	down	mRNA	418.13	310.11	619.92	263.69	188.52	181.87	449.387	211.36	GO:0016021	CC:integral component of membrane;	------	------	------	------
NIES39_E01410	NIES39_E01410	hypothetical protein	0.578	-0.790327	0.00720061389718	0.0530615027911	no	down	mRNA	7.17	8.78	9.93	3.68	4.77	4.13	8.62667	4.19333	GO:0008360;GO:0005737;GO:0016021;GO:0043743	BP:regulation of cell shape;CC:cytoplasm;CC:integral component of membrane;MF:LPP;	------	------	------	------
NIES39_K02910	ilvC	ketol-acid reductoisomerase	1.29	0.367619	0.00722392201324	0.0531316706852	no	up	mRNA	204.62	172.2	187.61	162.3	228.96	224.57	188.143	205.277	GO:0009099;GO:0009097;GO:0050661;GO:0016853;GO:0000287;GO:0004455	BP:valine biosynthetic process;BP:isoleucine biosynthetic process;MF:NADP binding;MF:isomerase activity;MF:magnesium ion binding;MF:ketol-acid reductoisomerase activity;	K00053	ilvC	map00770;map00290	Pantothenate and CoA biosynthesis;Valine, leucine and isoleucine biosynthesis
NIES39_D00470	NIES39_D00470	anti-sigma-factor antagonist/glycosyl transferase	0.707	-0.501076	0.00726468150712	0.0533296810066	no	down	mRNA	41.32	40.59	49.39	29.55	24.9	23.1	43.7667	25.85	GO:0016021;GO:0016740;GO:0047360	CC:integral component of membrane;MF:transferase activity;MF:undecaprenyl-phosphate galactose phosphotransferase activity;	------	------	------	------
NIES39_O05920	NIES39_O05920	hypothetical protein	1.287	0.364407	0.00730620536861	0.0535325389555	no	up	mRNA	336.75	370.5	339.33	344.41	385.49	393.89	348.86	374.597	------	------	------	------	------	------
NIES39_L02030	proA	gamma-glutamyl phosphate reductase	0.736	-0.442135	0.00735660058716	0.0537995041042	no	down	mRNA	39.86	31.78	39.3	19.66	22.04	27.16	36.98	22.9533	GO:0055129;GO:0005737;GO:0050661;GO:0004350	BP:L-proline biosynthetic process;CC:cytoplasm;MF:NADP binding;MF:glutamate-5-semialdehyde dehydrogenase activity;	K00147	proA	map00330;map00332	Arginine and proline metabolism;Carbapenem biosynthesis
NIES39_A01480	NIES39_A01480	possible reductase	0.517	-0.950534	0.00739742117811	0.0539955704933	yes	down	mRNA	16.01	22.49	17.87	9.4	7.76	7.26	18.79	8.14	GO:0016491	MF:oxidoreductase activity;	K19784	chrR	------	------
NIES39_K01960	NIES39_K01960	reverse transcriptase homolog	1.394	0.479246	0.00743568571319	0.0541723	no	up	mRNA	64.07	74.95	62.43	86.79	75.33	74.09	67.15	78.7367	GO:0003964;GO:0004519;GO:0003676	MF:RNA-directed DNA polymerase activity;MF:endonuclease activity;MF:nucleic acid binding;	K00986	ltrA	------	------
NIES39_A01420	radC	DNA repair protein RadC	0.623	-0.681745	0.00755609493978	0.0549456413168	no	down	mRNA	25.5	23.79	30.27	10.89	12.8	17.83	26.52	13.84	GO:0046872;GO:0008237	MF:metal ion binding;MF:metallopeptidase activity;	K03630	radC	------	------
NIES39_H00180	cobA	uroporphyrinogen-III C-methyltransferase	0.655	-0.609372	0.00760675065693	0.0551148455732	no	down	mRNA	45.71	44.1	59.42	18.14	27.71	36.23	49.7433	27.36	GO:0019354;GO:0032259;GO:0004851	BP:siroheme biosynthetic process;BP:methylation;MF:uroporphyrin-III C-methyltransferase activity;	K02303	cobA	map00860	Porphyrin and chlorophyll metabolism
NIES39_D03910	NIES39_D03910	phycocyanin alpha phycocyanobilin lyase related protein	1.224	0.291183	0.0076100288125	0.0551148455732	no	up	mRNA	315.34	270.98	313.96	284.87	325.63	311.51	300.093	307.337	GO:0030089;GO:0016829	CC:phycobilisome;MF:lyase activity;	------	------	------	------
NIES39_J00180	NIES39_J00180	hypothetical protein	0.609	-0.716616	0.00762226587714	0.0551148455732	no	down	mRNA	14.73	10.77	15.34	7.63	6.58	6.56	13.6133	6.92333	GO:0016021;GO:0048038;GO:0047057;GO:0016491	CC:integral component of membrane;MF:quinone binding;MF:vitamin-K-epoxide reductas;MF:oxidoreductase activity;	------	------	------	------
NIES39_A08250	atpA	ATP synthase alpha chain	1.211	0.27563	0.00764745758085	0.0551934485329	no	up	mRNA	1285.91	1062.17	1319.78	1124.84	1332.26	1281.63	1222.62	1246.24	GO:0045261;GO:0031676;GO:0016787;GO:0046933;GO:0046961;GO:0005524	CC:proton-transporting ATP synthase complex, catalytic core;CC:plasma membrane-derived thylakoid membrane;MF:hydrolase activity;MF:proton-transporting ATP synthase activity, rotational mechanism;MF:proton-transporting ATPase activity, rotational mechanism;MF:ATP binding;	K02111	atpA	map00195;map00190	Photosynthesis;Oxidative phosphorylation
NIES39_A04910	NIES39_A04910	hypothetical protein	16.877	4.077	0.0076549484653	1	yes	up	mRNA	0	0.83	0	5.45	5.57	12.87	0.276667	7.96333	------	------	------	------	------	------
NIES39_E01500	NIES39_E01500	hypothetical protein	1.47	0.555827	0.00767411341762	0.0552823048814	no	up	mRNA	82.42	55.85	70.47	72.16	96.56	82.98	69.58	83.9	------	------	------	------	------	------
NIES39_J00550	psaK2	photosystem I reaction center subunit X	1.351	0.433712	0.0076939331793	0.0553216762556	no	up	mRNA	528.29	434.81	642.76	458.33	678.04	616.05	535.287	584.14	GO:0015979;GO:0016021;GO:0009522;GO:0031676	BP:photosynthesis;CC:integral component of membrane;CC:photosystem I;CC:plasma membrane-derived thylakoid membrane;	K02698	psaK	map00195	Photosynthesis
NIES39_E00570	chlP	geranylgeranyl hydrogenase	1.223	0.290612	0.00774129472678	0.0555586	no	up	mRNA	2282.31	1831.66	2310.85	2186.84	2268.02	2128.22	2141.61	2194.36	GO:0015995;GO:0015979;GO:0071949;GO:0045550;GO:0102067	BP:chlorophyll biosynthetic process;BP:photosynthesis;MF:FAD binding;MF:geranylgeranyl reductase activity;MF:geranylgeranyl diphosphate reductase activity;	K10960	chlP	map00860;map00900	Porphyrin and chlorophyll metabolism;Terpenoid backbone biosynthesis
NIES39_O06410	sigG	group 3 RNA polymerase ECF-type sigma factor	0.763	-0.390565	0.00788610289399	0.0564926404339	no	down	mRNA	123.01	98.06	126.45	61.64	79.54	80.44	115.84	73.8733	GO:0006352;GO:0016987;GO:0003677	BP:DNA-templated transcription, initiation;MF:sigma factor activity;MF:DNA binding;	------	------	------	------
NIES39_D02040	cpcH	phycobilisome rod linker polypeptide CpcH	1.308	0.386979	0.00796253088775	0.0569343117651	no	up	mRNA	3197.44	3123.29	2983.16	2659.73	4050.19	3589.46	3101.3	3433.13	GO:0015979;GO:0030089;GO:0031676	BP:photosynthesis;CC:phycobilisome;CC:plasma membrane-derived thylakoid membrane;	K02286	cpcC	map00196	Photosynthesis - antenna proteins
NIES39_J06000	NIES39_J06000	hypothetical protein	1.355	0.438241	0.00803715202472	0.0573073303693	no	up	mRNA	467.18	546.12	455.42	501.43	534.01	593.09	489.573	542.843	------	------	------	------	------	------
NIES39_C05400	NIES39_C05400	hypothetical protein	0.281	-1.83047	0.00805995295536	1	yes	down	mRNA	13.12	7.71	15.05	2.19	1.87	4.16	11.96	2.74	------	------	------	------	------	------
NIES39_Q02970	NIES39_Q02970	hypothetical protein	1.448	0.53451	0.00806516901824	0.0573073303693	no	up	mRNA	54.77	65.51	62.53	94	62.8	65.27	60.9367	74.0233	------	------	------	------	------	------
NIES39_A05570	NIES39_A05570	serine/threonine protein kinase	0.549	-0.866299	0.00807032734796	0.0573073303693	yes	down	mRNA	6.39	4.62	8.9	2.74	2.29	4.14	6.63667	3.05667	GO:0004674;GO:0004672;GO:0106311;GO:0005524;GO:0106310	MF:protein serine/threonine kinase activity;MF:protein kinase activity;MF:old GO;MF:ATP binding;MF:old GO;	------	------	------	------
NIES39_H00400	NIES39_H00400	probable glycosyl transferase	0.733	-0.449077	0.00807417757928	0.0573073303693	no	down	mRNA	18.96	14.96	24.14	9.42	12.52	13.98	19.3533	11.9733	GO:0016757	MF:transferase activity, transferring glycosyl groups;	------	------	------	------
NIES39_R00600	dps	starvation-inducible DNA-binding protein	1.227	0.295634	0.00811570765865	0.0574962083023	no	up	mRNA	2121.58	1819.99	2173.44	2162.34	1958.31	2079.28	2038.34	2066.64	GO:0008199;GO:0016722;GO:0003677	MF:ferric iron binding;MF:oxidoreductase activity, oxidizing metal ions;MF:DNA binding;	K04047	dps	------	------
NIES39_Q00430	NIES39_Q00430	putative diguanylate cyclase	0.595	-0.749551	0.00813977877032	0.0575609309739	no	down	mRNA	36.4	27.46	53.84	17.35	20.45	19.48	39.2333	19.0933	------	------	------	------	------	------
NIES39_H00260	NIES39_H00260	putative methyl-accepting chemotaxis protein	1.573	0.653067	0.00820335302883	0.0579042537969	no	up	mRNA	15.06	12.71	17.02	26.37	16	16.25	14.93	19.54	GO:0007165;GO:0016021	BP:signal transduction;CC:integral component of membrane;	------	------	------	------
NIES39_R00140	psbAII	photosystem II reaction center D1 protein	0.77	-0.377262	0.00827015998038	0.0582690979239	no	down	mRNA	18391.1	19930.7	19670.2	14109.2	11429.6	11981.9	19330.6	12506.9	GO:0018298;GO:0009635;GO:0009772;GO:0009523;GO:0016021;GO:0031676;GO:0016168;GO:0010242;GO:0016682;GO:0045156;GO:0005506	BP:protein-chromophore linkage;BP:response to herbicide;BP:photosynthetic electron transport in photosystem II;CC:photosystem II;CC:integral component of membrane;CC:plasma membrane-derived thylakoid membrane;MF:chlorophyll binding;MF:oxygen evolving activity;MF:oxidoreductase activity, acting on diphenols and related substances as donors, oxygen as acceptor;MF:electron transporter, transferring …	K02703	psbA	map00195	Photosynthesis
NIES39_A06460	NIES39_A06460	hypothetical protein	0.62	-0.689012	0.00834195202018	0.0586676698645	no	down	mRNA	12.51	11.1	13.91	6.72	6.2	6.61	12.5067	6.51	------	------	------	------	------	------
NIES39_O01890	lysS	lysyl-tRNA synthetase	0.571	-0.809602	0.00836229957725	0.0586845027012	yes	down	mRNA	9.44	6.99	5.46	3.53	3.99	3.09	7.29667	3.53667	GO:0006430;GO:0005737;GO:0004824;GO:0000287;GO:0003676;GO:0005524	BP:lysyl-tRNA aminoacylation;CC:cytoplasm;MF:lysine-tRNA ligase activity;MF:magnesium ion binding;MF:nucleic acid binding;MF:ATP binding;	K04567	lysS	map00970	Aminoacyl-tRNA biosynthesis
NIES39_J03930	pth	peptidyl-tRNA hydrolase	0.782	-0.355626	0.0083747992957	0.0586845027012	no	down	mRNA	153.5	129.61	170.05	88.26	104.48	102.47	151.053	98.4033	GO:0006412;GO:0005737;GO:0004045	BP:translation;CC:cytoplasm;MF:aminoacyl-tRNA hydrolase activity;	K01056	pth	------	------
NIES39_Q00060	phaC	poly(3-hydroxyalkanoate) synthase	1.275	0.350508	0.00853485379397	0.0596448652816	no	up	mRNA	127.29	98	110.32	106.63	130.45	122.73	111.87	119.937	GO:0042619;GO:0016746	BP:poly-hydroxybutyrate biosynthetic process;MF:transferase activity, transferring acyl groups;	K03821	phaC	map00650	Butanoate metabolism
NIES39_L00320	NIES39_L00320	hypothetical protein	0.689	-0.538391	0.00854280374558	0.0596448652816	no	down	mRNA	36.37	55.31	37.44	26.69	21.71	27.71	43.04	25.37	GO:0007229;GO:0007154;GO:0016021;GO:0005509	BP:integrin-mediated signaling pathway;BP:cell communication;CC:integral component of membrane;MF:calcium ion binding;	------	------	------	------
NIES39_D02610	zam	putative acetazolamide conferring resistance protein	1.254	0.326924	0.00860047436932	0.0599275111556	no	up	mRNA	57.31	51.97	55.84	50.71	64.93	59.73	55.04	58.4567	GO:0008859;GO:0004527;GO:0004540;GO:0003723	MF:exoribonuclease II activity;MF:exonuclease activity;MF:ribonuclease activity;MF:RNA binding;	K12573	rnr	map03018	RNA degradation
NIES39_G00160	NIES39_G00160	hypothetical protein	1.363	0.447188	0.00861438536071	0.0599275111556	no	up	mRNA	188.52	165.12	184.7	248.07	175.12	187.15	179.447	203.447	------	------	------	------	------	------
NIES39_J01080	NIES39_J01080	transposase	0.758	-0.399641	0.00867706672551	0.0602481986573	no	down	mRNA	145.34	143.56	165.14	95.7	100.97	88.52	151.347	95.0633	------	------	------	------	------	------
NIES39_E00150	NIES39_E00150	peptidase%2C M16 family	0.785	-0.34833	0.00870355772423	0.0602481986573	no	down	mRNA	79.37	82.99	88.45	57.21	54.13	54.74	83.6033	55.36	GO:0006508;GO:0046872;GO:0016787	BP:proteolysis;MF:metal ion binding;MF:hydrolase activity;	------	------	------	------
NIES39_M01940	NIES39_M01940	hypothetical protein	1.215	0.28053	0.00870738107217	0.0602481986573	no	up	mRNA	1366.28	1190.03	1320.1	1322.74	1347.76	1271.54	1292.14	1314.01	GO:0009924;GO:1990465;GO:0046914	MF:octadecanal decarbonylase activity;MF:aldehyde oxygenas;MF:transition metal ion binding;	K14331	------	------	------
NIES39_E01590	NIES39_E01590	hypothetical protein	1.224	0.29216	0.0087345077749	0.0603275859578	no	up	mRNA	1584.51	1446.6	1611.83	1475.89	1740.81	1504.79	1547.65	1573.83	------	------	------	------	------	------
NIES39_D00130	NIES39_D00130	putative mercuric reductase	0.453	-1.1427	0.00875287416705	0.0603462916633	yes	down	mRNA	3.1	3.97	4.45	1.06	1.63	1.7	3.84	1.46333	GO:0045454;GO:0016668;GO:0050660	BP:cell redox homeostasis;MF:oxidoreductase activity, acting on a sulfur group of donors, NA;MF:flavin adenine dinucleotide binding;	------	------	------	------
NIES39_C03380	lpdA	dihydrolipoamide dehydrogenase	1.233	0.302512	0.00889527094889	0.0612185254233	no	up	mRNA	117.53	98.8	116.07	102.89	122.03	120.49	110.8	115.137	GO:0045454;GO:0050660;GO:0004148	BP:cell redox homeostasis;MF:flavin adenine dinucleotide binding;MF:dihydrolipoyl dehydrogenase activity;	K00382	lpd	map00630;map00310;map00640;map00620;map00010;map00260;map00020;map00280;map00380	Citrate cycle (TCA cycle);Valine, leucine and isoleucine degradation;Tryptophan metabolism
NIES39_O04790	rplT	50S ribosomal protein L20	1.336	0.41741	0.00892447770588	0.0613100482682	no	up	mRNA	321.07	280.71	324.99	265.18	393.78	352.38	308.923	337.113	GO:0006412;GO:0000027;GO:0005840;GO:0003735;GO:0019843	BP:translation;BP:ribosomal large subunit assembly;CC:ribosome;MF:structural constituent of ribosome;MF:rRNA binding;	K02887	rplT	map03010	Ribosome
NIES39_N00450	NIES39_N00450	hypothetical protein	0.76	-0.396581	0.00896140899986	0.0614542175898	no	down	mRNA	1414.58	1828.64	1545.95	935.84	1033.01	1080.35	1596.39	1016.4	GO:0016021	CC:integral component of membrane;	------	------	------	------
NIES39_C00610	psaJ	photosystem I reaction center subunit IV	1.337	0.418571	0.00898416151159	0.0615008143262	no	up	mRNA	3250.61	2517.8	3191.59	2412.38	3786.55	3299.88	2986.67	3166.27	GO:0015979;GO:0016021;GO:0009522;GO:0031676	BP:photosynthesis;CC:integral component of membrane;CC:photosystem I;CC:plasma membrane-derived thylakoid membrane;	K02697	psaJ	map00195	Photosynthesis
NIES39_D00080	NIES39_D00080	hypothetical protein	1.24	0.309949	0.00900843303714	0.0615264512898	no	up	mRNA	115.68	104.88	118.87	116.12	116.18	121	113.143	117.767	------	------	------	------	------	------
NIES39_A06310	NIES39_A06310	hypothetical protein	1.315	0.394788	0.00902252326733	0.0615264512898	no	up	mRNA	10305	9467.22	10740.4	13092.8	9423.58	10564.4	10170.9	11026.9	------	------	------	------	------	------
NIES39_R00410	NIES39_R00410	hypothetical protein	1.307	0.386511	0.00903579954075	0.0615264512898	no	up	mRNA	14272.8	12161	13796.6	16837	12416.9	13517.9	13410.1	14257.2	------	------	------	------	------	------
NIES39_J00440	NIES39_J00440	hypothetical protein	1.34	0.422097	0.00906878367391	0.0616421380586	no	up	mRNA	52.86	50.27	58.45	51.21	67.89	62.2	53.86	60.4333	GO:0016021	CC:integral component of membrane;	------	------	------	------
NIES39_L02640	NIES39_L02640	hypothetical protein	0.551	-0.859284	0.00910859208758	0.0618037216647	yes	down	mRNA	4.39	4.1	5.08	1.79	2.83	1.65	4.52333	2.09	GO:0005524	MF:ATP binding;	K19171	dndD	------	------
NIES39_A00150	NIES39_A00150	hypothetical protein	0.308	-1.69714	0.00930714722142	1	yes	down	mRNA	36.37	23.76	40.11	7.57	4.77	12.42	33.4133	8.25333	------	------	------	------	------	------
NIES39_A00580	NIES39_A00580	TPR domain protein	0.677	-0.563172	0.00934136163957	0.0632717183812	no	down	mRNA	11	9.7	13.5	6.41	6.52	6.51	11.4	6.48	------	------	------	------	------	------
NIES39_C02310	NIES39_C02310	hypothetical protein	1.357	0.44003	0.00938479815348	0.0634544071641	no	up	mRNA	246.2	258.67	223.39	312.19	235.87	275.85	242.753	274.637	------	------	------	------	------	------
NIES39_M01060	psaE	photosystem I reaction center subunit IV	1.277	0.352569	0.00943063594541	0.0636526636316	no	up	mRNA	3234.22	2396.94	3225.81	2777.14	3507.25	2776.51	2952.32	3020.3	GO:0015979;GO:0031676;GO:0009538	BP:photosynthesis;CC:plasma membrane-derived thylakoid membrane;CC:photosystem I reaction center;	K02693	psaE	map00195	Photosynthesis
NIES39_G00230	NIES39_G00230	hypothetical protein	0.676	-0.564876	0.00974994059819	0.0656927815829	no	down	mRNA	24.18	25.73	33.37	12.21	18.21	16.78	27.76	15.7333	GO:0009058;GO:0003824	BP:biosynthetic process;MF:catalytic activity;	K06998	phzF	map02024;map00405	Quorum sensing;Phenazine biosynthesis
NIES39_L06030	NIES39_L06030	hypothetical protein	1.293	0.370556	0.00976821896036	0.0657010748224	no	up	mRNA	45.69	38.34	43.61	44.72	46.29	47.74	42.5467	46.25	------	------	------	------	------	------
NIES39_D03590	NIES39_D03590	putative GDP-mannose 4%2C6-dehydratase	0.612	-0.708808	0.00982937524743	0.0659972338042	no	down	mRNA	12.66	15.44	16.67	7.92	8.87	6.16	14.9233	7.65	GO:0019673;GO:0008446;GO:0070401	BP:GDP-mannose metabolic process;MF:GDP-mannose 4,6-dehydratase activity;MF:NADP+ binding;	K01711	gmd	map00520;map00051;map00541	Amino sugar and nucleotide sugar metabolism;Fructose and mannose metabolism;O-Antigen nucleotide sugar biosynthesis
NIES39_R00840	NIES39_R00840	hypothetical protein	1.531	0.614915	0.00993730040104	0.0664827225189	no	up	mRNA	74.63	47.77	57.82	92.97	72.93	60.37	60.0733	75.4233	------	------	------	------	------	------
NIES39_L05530	NIES39_L05530	hypothetical protein	1.427	0.513063	0.00995899395025	0.0664827225189	no	up	mRNA	409.61	599.18	424.7	644.66	514.06	554.91	477.83	571.21	GO:0004519;GO:0003676	MF:endonuclease activity;MF:nucleic acid binding;	------	------	------	------
NIES39_L00400	apcD	allophycocyanin-B alpha subunit	1.204	0.268324	0.00995960823015	0.0664827225189	no	up	mRNA	1002.73	817.79	1017.08	887.02	988.79	965.67	945.867	947.16	GO:0015979;GO:0018298;GO:0030089;GO:0031676	BP:photosynthesis;BP:protein-chromophore linkage;CC:phycobilisome;CC:plasma membrane-derived thylakoid membrane;	K02095	apcD	map00196	Photosynthesis - antenna proteins
NIES39_B00530	NIES39_B00530	hypothetical protein	0.427	-1.22914	0.00997068334611	0.0664827225189	yes	down	mRNA	5.82	2.78	8.02	0.97	2.88	2.01	5.54	1.95333	------	------	------	------	------	------
NIES39_P00210	NIES39_P00210	hypothetical protein	0.405	-1.30468	0.0100025273039	0.0664964309432	yes	down	mRNA	5.84	9.57	11.93	4.38	2.42	2.4	9.11333	3.06667	------	------	------	------	------	------
NIES39_D00920	NIES39_D00920	hypothetical protein	0.719	-0.475685	0.0100072470024	0.0664964309432	no	down	mRNA	20.79	15.38	16.22	8.49	11.18	12.28	17.4633	10.65	------	------	------	------	------	------
NIES39_Q01900	NIES39_Q01900	hypothetical protein	0.615	-0.700649	0.0100443630284	0.0665432965506	no	down	mRNA	29.06	23.81	34.87	18.62	12.07	14.04	29.2467	14.91	------	------	------	------	------	------
NIES39_B00500	NIES39_B00500	two-component response regulator	0.49	-1.02903	0.0100488320167	0.0665432965506	yes	down	mRNA	10.46	10.61	10.29	3.15	7.05	2.62	10.4533	4.27333	GO:0000160;GO:0006355;GO:0003677	BP:phosphorelay signal transduction system;BP:regulation of transcription, DNA-templated;MF:DNA binding;	------	------	------	------
NIES39_L02430	NIES39_L02430	hypothetical protein	1.237	0.306364	0.0101355377095	0.0668921905924	no	up	mRNA	159.22	127.72	148.05	140.79	155.04	155.54	144.997	150.457	------	------	------	------	------	------
NIES39_O07170	NIES39_O07170	hypothetical protein	1.229	0.297805	0.0101362323056	0.0668921905924	no	up	mRNA	411.1	372.76	374.38	385.89	419.27	390.95	386.08	398.703	GO:0006310;GO:0032196;GO:0003677	BP:DNA recombination;BP:transposition;MF:DNA binding;	K07496	------	------	------
NIES39_B00060	sigC	group 2 RNA polymerase sigma factor SigC	1.316	0.395765	0.0102820196305	0.0677382968477	no	up	mRNA	2261.74	1574.77	2475.99	2555.31	2174.15	2181.1	2104.17	2303.52	GO:0006352;GO:0016987;GO:0003677	BP:DNA-templated transcription, initiation;MF:sigma factor activity;MF:DNA binding;	K03087	rpoS	map02026;map05111	Biofilm formation - Escherichia coli;Biofilm formation - Vibrio cholerae
NIES39_J04000	NIES39_J04000	hypothetical protein	1.315	0.395226	0.0103309611019	0.0679445803525	no	up	mRNA	147.65	107.88	129.39	112.37	158.73	153.59	128.307	141.563	GO:0016787;GO:0046872	MF:hydrolase activity;MF:metal ion binding;	K01470	------	map00330	Arginine and proline metabolism
NIES39_J00370	NIES39_J00370	hypothetical protein	0.691	-0.534223	0.0103631086557	0.0680398990782	no	down	mRNA	17.39	12.24	15.04	8.21	8.19	9.6	14.89	8.66667	GO:0016021	CC:integral component of membrane;	K06872	------	------	------
NIES39_L02440	NIES39_L02440	probable transglycosylase	1.219	0.286102	0.0104749900902	0.0686575030744	no	up	mRNA	99.34	87.16	101.52	86.87	102.68	107.33	96.0067	98.96	GO:0000270;GO:0042597;GO:0016021;GO:0008933;GO:0004553	BP:peptidoglycan metabolic process;CC:periplasmic space;CC:integral component of membrane;MF:lytic transglycosylase activity;MF:hydrolase activity, hydrolyzing O-glycosyl compounds;	K08309	slt	------	------
NIES39_A04310	NIES39_A04310	lysine decarboxylase	1.225	0.292392	0.0105163	0.0688110422452	no	up	mRNA	186.2	191.24	193.08	193.97	195.95	200.17	190.173	196.697	GO:0003824;GO:0008483	MF:catalytic activity;MF:transaminase activity;	------	------	------	------
NIES39_L01860	NIES39_L01860	putative reverse transcriptase	1.26	0.333879	0.0105861112045	0.0691506314955	no	up	mRNA	1073.56	1207.13	1053.42	1115.02	1236.73	1200.83	1111.37	1184.19	GO:0003964;GO:0004519;GO:0003676	MF:RNA-directed DNA polymerase activity;MF:endonuclease activity;MF:nucleic acid binding;	------	------	------	------
NIES39_K04950	NIES39_K04950	putative spermidine/putrescine ABC transporter substrate-binding protein	1.297	0.374774	0.0106251229844	0.0692880270423	no	up	mRNA	64.51	46.94	60.8	61.47	61.94	63.63	57.4167	62.3467	GO:0015846;GO:0055085;GO:0042597;GO:0019808	BP:polyamine transport;BP:transmembrane transport;CC:periplasmic space;MF:polyamine binding;	K11069	potD	map02010	ABC transporters
NIES39_E00440	folB	dihydroneopterin aldolase	0.759	-0.397395	0.0106835711532	0.0695514919331	no	down	mRNA	188.24	131.73	209.41	107.89	105.33	120.18	176.46	111.133	GO:0046654;GO:0046656;GO:0004150	BP:tetrahydrofolate biosynthetic process;BP:folic acid biosynthetic process;MF:dihydroneopterin aldolase activity;	K01633	folB	map00790	Folate biosynthesis
NIES39_E00460	NIES39_E00460	transketolase-like protein	1.26	0.333306	0.0108427237306	0.0704685619862	no	up	mRNA	537.03	428.16	551.75	434.53	613.14	565.91	505.647	537.86	GO:0004802;GO:0016740;GO:0046872	MF:transketolase activity;MF:transferase activity;MF:metal ion binding;	------	------	------	------
NIES39_K03980	NIES39_K03980	ribose-phosphate pyrophosphokinase	1.219	0.285108	0.0109381391198	0.0709690036493	no	up	mRNA	254.62	235.92	250.52	246.13	263.86	248.45	247.02	252.813	GO:0009156;GO:0009165;GO:0009116;GO:0006015;GO:0005737;GO:0016301;GO:0000287;GO:0004749;GO:0005524	BP:ribonucleoside monophosphate biosynthetic process;BP:nucleotide biosynthetic process;BP:nucleoside metabolic process;BP:5-phosphoribose 1-diphosphate biosynthetic process;CC:cytoplasm;MF:kinase activity;MF:magnesium ion binding;MF:ribose phosphate diphosphokinase activity;MF:ATP binding;	K00948	prsA	map00030;map00230	Pentose phosphate pathway;Purine metabolism
NIES39_M02240	NIES39_M02240	hypothetical protein	0.798	-0.324908	0.0110446175341	0.0715394218089	no	down	mRNA	135.79	141.59	144.5	87.98	101	94.74	140.627	94.5733	GO:0008233	MF:peptidase activity;	------	------	------	------
NIES39_K01190	NIES39_K01190	reverse transcriptase homolog	1.282	0.357973	0.0110887320637	0.0717046533115	no	up	mRNA	233.43	272.23	224.52	243.1	275.13	278.61	243.393	265.613	GO:0003964;GO:0004519;GO:0003676	MF:RNA-directed DNA polymerase activity;MF:endonuclease activity;MF:nucleic acid binding;	K00986	ltrA	------	------
NIES39_N00770	hisS	histidyl-tRNA synthetase	0.744	-0.426836	0.0111346246945	0.0718808100046	no	down	mRNA	27.58	25.02	28.51	17.55	15.73	17.54	27.0367	16.94	GO:0006427;GO:0005737;GO:0004821;GO:0005524	BP:histidyl-tRNA aminoacylation;CC:cytoplasm;MF:histidine-tRNA ligase activity;MF:ATP binding;	K01892	hisS	map00970	Aminoacyl-tRNA biosynthesis
NIES39_K05060	NIES39_K05060	putative ABC transporter substrate-binding protein	0.636	-0.65208	0.0113811455862	0.0733493897815	no	down	mRNA	8.85	7.39	9.42	3.66	5.13	4.96	8.55333	4.58333	GO:0055085;GO:0043190	BP:transmembrane transport;CC:ATP-binding cassett;	K02035	------	map02024	Quorum sensing
NIES39_E02550	NIES39_E02550	hypothetical protein	0.453	-1.14137	0.0116932108227	0.0752347821547	yes	down	mRNA	3.68	2.86	5.9	0.95	2.14	1.59	4.14667	1.56	GO:0016021	CC:integral component of membrane;	------	------	------	------
NIES39_L06210	NIES39_L06210	MgtC family protein	0.347	-1.52906	0.0118430014936	0.0760715462606	yes	down	mRNA	4.9	8.19	4.35	1.39	2.63	1.06	5.81333	1.69333	GO:0016021;GO:0005886	CC:integral component of membrane;CC:plasma membrane;	K07507	mgtC	------	------
NIES39_A03360	NIES39_A03360	two-component response regulator	0.749	-0.416518	0.0118810641873	0.0761890538733	no	down	mRNA	56.98	50.61	71.77	36.77	36.82	38.57	59.7867	37.3867	GO:0000160	BP:phosphorelay signal transduction system;	------	------	------	------
NIES39_K03260	NIES39_K03260	hypothetical protein	1.237	0.30719	0.0121745	0.0779410495342	no	up	mRNA	325.99	266.74	299.84	294.82	328.57	296.17	297.523	306.52	GO:0043093;GO:0000917;GO:0005737	BP:FtsZ-dependent cytokinesis;BP:barrier septum assembly;CC:cytoplasm;	K09772	sepF	------	------
NIES39_L00850	NIES39_L00850	probable peptidase	0.782	-0.35398	0.0122061781591	0.0780142796438	no	down	mRNA	35.43	30.78	36.21	22.37	21.71	23.48	34.14	22.52	GO:0008236	MF:serine-type peptidase activity;	------	------	------	------
NIES39_C04300	NIES39_C04300	putative ABC transporter substrate-binding protein	0.668	-0.581323	0.0122967419004	0.0783439521756	no	down	mRNA	5.12	5.31	4.3	2.39	2.7	3.31	4.91	2.8	GO:0035556;GO:0009190;GO:0016020;GO:0016849;GO:0004383	BP:intracellular signal transduction;BP:cyclic nucleotide biosynthetic process;CC:membrane;MF:phosphorus-oxygen lyase activity;MF:guanylate cyclase activity;	------	------	------	------
NIES39_C04500	NIES39_C04500	hypothetical protein	0.749	-0.417863	0.0122984149108	0.0783439521756	no	down	mRNA	42.38	41.86	43.81	24.13	25.36	31.4	42.6833	26.9633	GO:0016021	CC:integral component of membrane;	------	------	------	------
NIES39_Q01910	NIES39_Q01910	hypothetical protein	0.655	-0.609385	0.0123887272875	0.0787801904003	no	down	mRNA	41.22	41.87	55.11	27.99	24.36	22.36	46.0667	24.9033	------	------	------	------	------	------
NIES39_K04450	NIES39_K04450	hypothetical protein	0.427	-1.22797	0.0124120347637	0.0787801904003	yes	down	mRNA	9.45	11.48	12.27	3.92	4.48	3.32	11.0667	3.90667	GO:0006355;GO:0003677	BP:regulation of transcription, DNA-templated;MF:DNA binding;	------	------	------	------
NIES39_D01640	NIES39_D01640	hypothetical protein	1.342	0.424654	0.0124282189319	0.0787801904003	no	up	mRNA	1434.33	1264.71	1354.34	1868.63	1286.3	1347.57	1351.13	1500.83	------	------	------	------	------	------
NIES39_L00030	gyrB	DNA gyrase B subunit	0.824	-0.279404	0.0125132514015	0.0791889505772	no	down	mRNA	107.01	103.33	122.24	72.47	77.68	81.1	110.86	77.0833	GO:0006265;GO:0006261;GO:0005737;GO:0005694;GO:0003677;GO:0046872;GO:0003918;GO:0005524	BP:DNA topological change;BP:DNA-dependent DNA replication;CC:cytoplasm;CC:chromosome;MF:DNA binding;MF:metal ion binding;MF:DNA topoisomerase type I;MF:ATP binding;	K02470	gyrB	------	------
NIES39_E00160	NIES39_E00160	peptidase%2C M16 family	0.768	-0.380475	0.0125671819935	0.0793998678734	no	down	mRNA	60.57	51.81	65.39	41.97	34.06	38.5	59.2567	38.1767	GO:0016787;GO:0046872	MF:hydrolase activity;MF:metal ion binding;	K07263	pqqL	------	------
NIES39_O03670	NIES39_O03670	putative ABC transporter permease protein	1.262	0.335927	0.0126377880689	0.0797152785887	no	up	mRNA	542.41	455.55	514.65	596.63	482.23	523.42	504.203	534.093	GO:0055085;GO:0016021;GO:0005886	BP:transmembrane transport;CC:integral component of membrane;CC:plasma membrane;	K02034	------	map02024	Quorum sensing
NIES39_E03600	rpsT	30S ribosomal protein S20	1.189	0.2492	0.0126700125225	0.0797879546761	no	up	mRNA	2827.53	2339.05	2868.73	2427.13	2650.57	2707.09	2678.44	2594.93	GO:0006412;GO:0005840;GO:0003735;GO:0019843	BP:translation;CC:ribosome;MF:structural constituent of ribosome;MF:rRNA binding;	K02968	rpsT	map03010	Ribosome
NIES39_G01170	NIES39_G01170	putative oligopeptide ABC transporter periplasmic oligopeptide-binding protein	0.707	-0.49992	0.0127900979566	0.0804127855218	no	down	mRNA	14.19	11.55	15.26	8.07	7.76	8.56	13.6667	8.13	GO:0055085;GO:0043190	BP:transmembrane transport;CC:ATP-binding cassett;	K02035	------	map02024	Quorum sensing
NIES39_J01960	NIES39_J01960	hypothetical protein	0.736	-0.442872	0.0128653003319	0.0807538558295	no	down	mRNA	777	801.03	854.35	572.87	372.04	508.84	810.793	484.583	------	------	------	------	------	------
NIES39_D02360	NIES39_D02360	reverse transcriptase	1.256	0.328735	0.0131696	0.0825292382861	no	up	mRNA	7411.92	8331.38	7116.86	7949.46	8276.4	8103.4	7620.05	8109.75	GO:0003964	MF:RNA-directed DNA polymerase activity;	------	------	------	------
NIES39_M02660	NIES39_M02660	anhydro-N-acetylmuramic acid kinase	0.762	-0.392331	0.0133134422419	0.0832954649356	no	down	mRNA	74.02	54.98	73.55	35.65	43.65	50.38	67.5167	43.2267	GO:0005975;GO:0097175;GO:0009254;GO:0006040;GO:0016301;GO:0016773;GO:0005524	BP:carbohydrate metabolic process;BP:1,6-anhydro-N-acetyl-beta-muramic acid catabolic process;BP:peptidoglycan turnover;BP:amino sugar metabolic process;MF:kinase activity;MF:phosphotransferase activity, alcohol group as acceptor;MF:ATP binding;	K09001	anmK	------	------
NIES39_J01210	NIES39_J01210	prohibitin homolog	1.211	0.275764	0.0133452255553	0.0833589939871	no	up	mRNA	395.24	389.92	409.15	404.32	397.63	410.94	398.103	404.297	GO:0016021	CC:integral component of membrane;	------	------	------	------
NIES39_K02040	NIES39_K02040	putative transposase	0.314	-1.6727	0.0134494673467	0.0837919567667	yes	down	mRNA	9.47	7.91	11.31	0	2.15	5.21	9.56333	2.45333	------	------	------	------	------	------
NIES39_K04140	NIES39_K04140	hypothetical protein	0.817	-0.291896	0.0134580231548	0.0837919567667	no	down	mRNA	6586.42	6081.41	6485.3	3725.93	4255.36	4556.27	6384.38	4179.19	------	------	------	------	------	------
NIES39_D01230	NIES39_D01230	hypothetical protein	1.283	0.359093	0.0136282289127	0.0846556819339	no	up	mRNA	826.42	987.53	816.42	953.4	940.29	950.44	876.79	948.043	------	------	------	------	------	------
NIES39_H00230	NIES39_H00230	two-component response regulator	1.321	0.401509	0.0136473639212	0.0846556819339	no	up	mRNA	111.28	100.04	122.17	119.06	120.01	122.72	111.163	120.597	GO:0000160	BP:phosphorelay signal transduction system;	------	------	------	------
NIES39_A06280	NIES39_A06280	hypothetical protein	0.821	-0.28437	0.0136626450864	0.0846556819339	no	down	mRNA	230.4	194.98	223.02	137.28	155.33	153.71	216.133	148.773	------	------	------	------	------	------
NIES39_J01560	NIES39_J01560	hypothetical protein	0.339	-1.55975	0.0136925753142	1	yes	down	mRNA	1.88	0.89	1.68	0.34	0.36	0.57	1.48333	0.423333	GO:0015562	MF:efflux transmembrane transporter activity;	K12340	tolC	map03070;map01501;map01503;map02020;map04626;map05133	Cationic antimicrobial peptide (CAMP) resistance;Two-component system;Plant-pathogen interaction;Pertussis
NIES39_B00310	NIES39_B00310	hypothetical protein	0.776	-0.366586	0.0137942	0.0853337293819	no	down	mRNA	544.02	642.68	756.01	349.08	447.14	469.74	647.57	421.987	GO:0004519	MF:endonuclease activity;	------	------	------	------
NIES39_D03780	psbDII	photosystem II reaction center D2 protein	0.774	-0.370178	0.0138560646243	0.0855789632404	no	down	mRNA	8380.18	10604.4	8855.13	6287.84	5846.15	6099.5	9279.9	6077.83	GO:0018298;GO:0009772;GO:0009523;GO:0016021;GO:0031676;GO:0016168;GO:0010242;GO:0045156;GO:0005506	BP:protein-chromophore linkage;BP:photosynthetic electron transport in photosystem II;CC:photosystem II;CC:integral component of membrane;CC:plasma membrane-derived thylakoid membrane;MF:chlorophyll binding;MF:oxygen evolving activity;MF:electron transporter, transferring electrons within the cyclic electron transport pathway of photosynthesis activity;MF:iron ion binding;	K02706	psbD	map00195	Photosynthesis
NIES39_O06710	NIES39_O06710	possible Fe-S oxidoreductase	0.726	-0.461652	0.0139878605852	0.0862547435125	no	down	mRNA	26.49	24.04	31.24	12.87	17.73	19.41	27.2567	16.67	GO:0003824	MF:catalytic activity;	------	------	------	------
NIES39_M02780	NIES39_M02780	phosphoglucomutase	0.811	-0.303038	0.014071	0.0866288570114	no	down	mRNA	122.13	100.45	134.05	77.65	77.14	88.17	118.877	80.9867	GO:0005975;GO:0000287;GO:0004614	BP:carbohydrate metabolic process;MF:magnesium ion binding;MF:phosphoglucomutase activity;	K01835	pgm	map00230;map00521;map00520;map00052;map00010;map00500;map00030	Purine metabolism;Streptomycin biosynthesis;Amino sugar and nucleotide sugar metabolism;Galactose metabolism;Glycolysis / Gluconeogenesis;Starch and sucrose metabolism;Pentose phosphate pathway
NIES39_K05070	NIES39_K05070	CRISPR-associated protein Cas6	0.692	-0.531336	0.0140979332189	0.0866562	no	down	mRNA	24.66	18.58	26.42	9.71	15.24	15.54	23.22	13.4967	GO:0051607;GO:0004519	BP:defense response to virus;MF:endonuclease activity;	K19091	cas6	------	------
NIES39_A08080	NIES39_A08080	cytochrome b559 beta subunit	1.264	0.338523	0.0141389062582	0.0867696571958	no	up	mRNA	4186.29	3310.2	4680.02	3566.56	4324.83	4082.36	4058.84	3991.25	GO:0009767;GO:0016021;GO:0009539;GO:0031676;GO:0020037;GO:0005506;GO:0009055	BP:photosynthetic electron transport chain;CC:integral component of membrane;CC:photosystem II reaction center;CC:plasma membrane-derived thylakoid membrane;MF:heme binding;MF:iron ion binding;MF:electron carrier activity;	K02708	psbF	map00195	Photosynthesis
NIES39_J05450	rpsJ	30S ribosomal protein S10	1.244	0.314731	0.0142941591847	0.0874918900924	no	up	mRNA	387.85	314.82	420.14	350.42	410.07	383.06	374.27	381.183	GO:0006412;GO:0005840;GO:0003735;GO:0000049	BP:translation;CC:ribosome;MF:structural constituent of ribosome;MF:tRNA binding;	K02946	rpsJ	map03010	Ribosome
NIES39_D00650	fkpA	FKBP-type peptidyl-prolyl cis-trans isomerase	1.208	0.273073	0.0143019955263	0.0874918900924	no	up	mRNA	755.79	646.16	686.05	686.09	697.69	714.9	696	699.56	GO:0003755	MF:peptidyl-prolyl cis-trans isomerase activity;	------	------	------	------
NIES39_E03010	NIES39_E03010	hypothetical protein	0.744	-0.427303	0.0143734591123	0.0877897169867	no	down	mRNA	64.18	66.88	78.41	47.55	38.54	44.08	69.8233	43.39	GO:0016021	CC:integral component of membrane;	K09928	------	------	------
NIES39_L03500	NIES39_L03500	hypothetical protein	1.575	0.655275	0.0145615752228	0.0887979602986	no	up	mRNA	34.71	38.18	32.54	36.18	48.76	52.51	35.1433	45.8167	------	------	------	------	------	------
NIES39_A03690	rplS	50S ribosomal protein L19	1.404	0.48996	0.0147071484817	0.0895439972327	no	up	mRNA	62.56	61.11	74.56	73	77.36	77.81	66.0767	76.0567	GO:0006412;GO:0005840;GO:0003735	BP:translation;CC:ribosome;MF:structural constituent of ribosome;	K02884	rplS	map03010	Ribosome
NIES39_D01280	NIES39_D01280	adenylate cyclase	0.734	-0.44574	0.0147385	0.0895934198316	no	down	mRNA	25.01	23.41	26.08	12.9	15.89	17.35	24.8333	15.38	GO:0035556;GO:0009190;GO:0016021;GO:0004383;GO:0016849;GO:0004016	BP:intracellular signal transduction;BP:cyclic nucleotide biosynthetic process;CC:integral component of membrane;MF:guanylate cyclase activity;MF:phosphorus-oxygen lyase activity;MF:adenylate cyclase activity;	K01768	------	map04213;map04113;map00230;map02025	Longevity regulating pathway - multiple species;Meiosis - yeast;Purine metabolism;Biofilm formation - Pseudomonas aeruginosa
NIES39_L01710	NIES39_L01710	type II DNA modification methyltransferase	0.48	-1.05819	0.0147828047642	0.0897211489155	yes	down	mRNA	4.41	3.58	3.63	1.51	1.85	1.33	3.87333	1.56333	GO:0009307;GO:0003886	BP:DNA restriction-modification system;MF:DN;	K00558	dcm	map00270;map05206	Cysteine and methionine metabolism;MicroRNAs in cancer
NIES39_O01620	ndhD2	NADH dehydrogenase subunit 4	0.464	-1.10697	0.0148732236851	0.0901279938403	yes	down	mRNA	2.77	2.78	3.49	1.32	1.4	0.78	3.01333	1.16667	GO:0042773;GO:0016021;GO:0031676;GO:0008137;GO:0048038	BP:ATP synthesis coupled electron transport;CC:integral component of membrane;CC:plasma membrane-derived thylakoid membrane;MF:NADH dehydrogenas;MF:quinone binding;	K05575	ndhD	map00190	Oxidative phosphorylation
NIES39_L01150	rplU	50S ribosomal protein L21	1.301	0.379181	0.0149390876321	0.0901850394336	no	up	mRNA	554.67	637.65	546.65	512.98	675.44	703.99	579.657	630.803	GO:0006412;GO:0005840;GO:0003735;GO:0019843	BP:translation;CC:ribosome;MF:structural constituent of ribosome;MF:rRNA binding;	K02888	rplU	map03010	Ribosome
NIES39_Q00190	NIES39_Q00190	urea ABC transporter ATP-binding protein	0.604	-0.726277	0.0149410624461	0.0901850394336	no	down	mRNA	17.29	18.87	17.43	8.95	11.01	7.12	17.8633	9.02667	------	------	K11963	urtE	map02010	ABC transporters
NIES39_A01110	groEL1	chaperonin GroEL	1.341	0.423069	0.0149528386606	0.0901850394336	no	up	mRNA	444.57	413.23	400.73	390.31	631.42	407.84	419.51	476.523	GO:0042026;GO:0005737;GO:0051082;GO:0016887;GO:0005524	BP:protein refolding;CC:cytoplasm;MF:unfolded protein binding;MF:ATPase activity;MF:ATP binding;	K04077	groEL	map05152;map04940;map05134;map04212;map03018;map05417	Tuberculosis;Type I diabetes mellitus;Legionellosis;Longevity regulating pathway - worm;RNA degradation;Lipid and atherosclerosis
NIES39_B01030	NIES39_B01030	hypothetical protein	1.199	0.2618	0.0150225650954	0.090464	no	up	mRNA	231.51	214.6	230.49	225.7	236.71	222.04	225.533	228.15	------	------	------	------	------	------
NIES39_K04680	NIES39_K04680	probable pseudouridine synthase	0.578	-0.790399	0.0152428064148	0.0916470763225	no	down	mRNA	19.71	20.35	17.6	8.74	9.38	9.76	19.22	9.29333	GO:0001522;GO:0016829;GO:0003723;GO:0009982	BP:pseudouridine synthesis;MF:lyase activity;MF:RNA binding;MF:pseudouridine synthase activity;	K06181	rluE	------	------
NIES39_A01530	ndhB	NADH dehydrogenase subunit 2	1.198	0.260496	0.0153115947385	0.0919172681031	no	up	mRNA	307.46	278.14	326.02	302.58	324.38	293.25	303.873	306.737	GO:0019684;GO:0042773;GO:0031676;GO:0016021;GO:0008137;GO:0048038	BP:photosynthesis, light reaction;BP:ATP synthesis coupled electron transport;CC:plasma membrane-derived thylakoid membrane;CC:integral component of membrane;MF:NADH dehydrogenas;MF:quinone binding;	K05573	ndhB	map00190	Oxidative phosphorylation
NIES39_E02430	NIES39_E02430	probable glycosyl transferase	0.483	-1.04902	0.0154129365263	0.0922368145446	yes	down	mRNA	4.59	4.46	5.57	2.35	1.62	1.96	4.87333	1.97667	GO:0016757	MF:transferase activity, transferring glycosyl groups;	------	------	------	------
NIES39_E02390	NIES39_E02390	probable glycosyl transferase	0.657	-0.605744	0.0154357254139	0.0922368145446	no	down	mRNA	19.48	17.17	23.91	8.25	13.39	11.61	20.1867	11.0833	GO:0016740;GO:0016757	MF:transferase activity;MF:transferase activity, transferring glycosyl groups;	------	------	------	------
NIES39_K03690	NIES39_K03690	pentapeptide repeat-containing protein	1.238	0.30848	0.0154366	0.0922368145446	no	up	mRNA	1027.06	781.18	980.01	817.49	1103.14	984.18	929.417	968.27	------	------	------	------	------	------
NIES39_C00450	NIES39_C00450	hemolysin-type calcium-binding region protein	1.183	0.241938	0.0154677108717	0.0922795010829	no	up	mRNA	522.75	452.75	551.12	482.13	503.26	529.67	508.873	505.02	GO:0005509	MF:calcium ion binding;	------	------	------	------
NIES39_N00840	NIES39_N00840	hypothetical protein	3.355	1.74611	0.0155451854312	0.0925983688592	yes	up	mRNA	98.62	91.42	99.67	530.54	110.25	152.29	96.57	264.36	------	------	------	------	------	------
NIES39_A07100	NIES39_A07100	serine/threonine protein kinase	0.565	-0.823189	0.0156178	0.0927765497103	yes	down	mRNA	1.2	1.49	1.89	0.62	0.72	0.86	1.52667	0.733333	GO:0035556;GO:0009190;GO:0106311;GO:0106310;GO:0016829;GO:0005524	BP:intracellular signal transduction;BP:cyclic nucleotide biosynthetic process;BP:old GO;BP:old GO;MF:lyase activity;MF:ATP binding;	------	------	------	------
NIES39_A03270	NIES39_A03270	hypothetical protein	1.206	0.27011	0.0156232435812	0.0927765497103	no	up	mRNA	712.76	574.16	746.93	676.3	686.88	674.79	677.95	679.323	------	------	------	------	------	------
NIES39_K03010	NIES39_K03010	pentapeptide repeat-containing protein	0.578	-0.791089	0.0156905340223	0.0930327971105	no	down	mRNA	10.99	8.67	17.57	7.4	4.93	5.5	12.41	5.94333	------	------	------	------	------	------
NIES39_K02690	NIES39_K02690	hypothetical protein	1.28	0.356652	0.0158814513866	0.0939907704762	no	up	mRNA	79.47	77.49	79.06	77.73	78.93	97.5	78.6733	84.72	GO:0016021	CC:integral component of membrane;	------	------	------	------
NIES39_A05560	NIES39_A05560	sugar ABC transporter solute-binding protein	0.704	-0.506768	0.0159008776208	0.0939907704762	no	down	mRNA	17.15	17.13	22.19	10.13	10.94	12.32	18.8233	11.13	GO:0008643;GO:0016021	BP:carbohydrate transport;CC:integral component of membrane;	K02027	------	------	------
NIES39_D06650	truA	tRNA pseudouridine synthase A	1.267	0.341448	0.0159806501569	0.0941133776038	no	up	mRNA	232.95	187.19	208.34	229.44	239.25	195.94	209.493	221.543	GO:0031119;GO:0106029;GO:0003723	BP:tRNA pseudouridine synthesis;MF:tRNA pseudouridine synthase activity;MF:RNA binding;	K06173	truA	------	------
NIES39_A03180	NIES39_A03180	geranylgeranyl reductase family protein	0.695	-0.524027	0.0159962597174	0.0941133776038	no	down	mRNA	27.43	22.45	28.5	14.07	11.9	19.96	26.1267	15.31	GO:0016628;GO:0071949	MF:oxidoreductase activity, acting on the CH-CH group of donors, NAD or NADP as acceptor;MF:FAD binding;	------	------	------	------
NIES39_M01840	NIES39_M01840	hypothetical protein	0.649	-0.623068	0.0159991990656	0.0941133776038	no	down	mRNA	4.01	2.92	4	1.71	2.14	2.14	3.64333	1.99667	GO:0016021	CC:integral component of membrane;	------	------	------	------
NIES39_A00900	NIES39_A00900	hypothetical protein	1.276	0.35218	0.0160192983155	0.0941133776038	no	up	mRNA	184.76	170.8	188.84	219.66	176.36	184	181.467	193.34	------	------	------	------	------	------
NIES39_L02730	NIES39_L02730	hypothetical protein	1.265	0.339382	0.0161550421804	0.0947664118163	no	up	mRNA	160.2	159.33	164.58	187.74	158.26	166.84	161.37	170.947	------	------	------	------	------	------
NIES39_L05930	ycf12	photosystem II Ycf12 protein	1.402	0.486973	0.0162121974404	0.0949571564365	no	up	mRNA	360.51	247.4	358.08	240.21	453.15	420.4	321.997	371.253	GO:0015979;GO:0016021;GO:0009523;GO:0031676	BP:photosynthesis;CC:integral component of membrane;CC:photosystem II;CC:plasma membrane-derived thylakoid membrane;	------	------	------	------
NIES39_O04300	NIES39_O04300	nucleotide sugar epimerase	1.327	0.407955	0.0163337750183	0.0953822086311	no	up	mRNA	28.62	20.72	28.59	25.78	28.61	32.5	25.9767	28.9633	GO:0003824;GO:0016853	MF:catalytic activity;MF:isomerase activity;	K08679	cap1J	map00520;map00053;map00541	Amino sugar and nucleotide sugar metabolism;Ascorbate and aldarate metabolism;O-Antigen nucleotide sugar biosynthesis
NIES39_O01670	NIES39_O01670	hypothetical protein	1.288	0.364712	0.0163349374923	0.0953822086311	no	up	mRNA	352.46	411.88	343.81	400.04	372.63	422.28	369.383	398.317	------	------	------	------	------	------
NIES39_K04930	NIES39_K04930	reverse transcriptase homolog	1.259	0.331951	0.0163590139868	0.0953822086311	no	up	mRNA	508.79	595.54	497.75	551.16	579.7	582.25	534.027	571.037	GO:0003964;GO:0004519;GO:0003676	MF:RNA-directed DNA polymerase activity;MF:endonuclease activity;MF:nucleic acid binding;	K00986	ltrA	------	------
NIES39_Q00380	NIES39_Q00380	hypothetical protein	0.772	-0.37425	0.0164576341665	0.0956790412544	no	down	mRNA	36.28	30.27	35.26	18.38	25.18	22.72	33.9367	22.0933	GO:0016021	CC:integral component of membrane;	------	------	------	------
NIES39_D07240	NIES39_D07240	chromosome segregation protein	0.534	-0.903938	0.0164595755972	0.0956790412544	yes	down	mRNA	47.81	39.68	41.59	15.96	16.72	23.59	43.0267	18.7567	GO:0030261;GO:0006260;GO:0007062;GO:0005737;GO:0005694;GO:0016887;GO:0003677;GO:0005524	BP:chromosome condensation;BP:DNA replication;BP:sister chromatid cohesion;CC:cytoplasm;CC:chromosome;MF:ATPase activity;MF:DNA binding;MF:ATP binding;	------	------	------	------
NIES39_A06270	NIES39_A06270	putative trypsin	1.212	0.277518	0.0164987539078	0.0957623457239	no	up	mRNA	71.24	61.25	74.67	70.94	72.38	68.19	69.0533	70.5033	GO:0004252	MF:serine-type endopeptidase activity;	------	------	------	------
NIES39_Q00700	NIES39_Q00700	2Fe-2S ferredoxin	1.289	0.366395	0.01669	0.0967269904387	no	up	mRNA	493.08	354.9	425.95	394.6	511.24	428.88	424.643	444.907	GO:0046872;GO:0051537;GO:0009055	MF:metal ion binding;MF:2 iron, 2 sulfur cluster binding;MF:electron carrier activity;	K02639	petF	map00195	Photosynthesis
NIES39_D01360	NIES39_D01360	probable glycosyl transferase	0.773	-0.371002	0.0167780797618	0.0970911702733	no	down	mRNA	67.09	60.13	72.01	35.77	44.8	48.84	66.41	43.1367	GO:0016740;GO:0016757	MF:transferase activity;MF:transferase activity, transferring glycosyl groups;	------	------	------	------
NIES39_D05940	NIES39_D05940	hypothetical protein	0.502	-0.995198	0.0168167067993	0.0971687976082	yes	down	mRNA	4.36	4	5.11	1.36	2.22	2.09	4.49	1.89	GO:0052699	BP:ergothioneine biosynthetic process;	K18912	egtB	map00340	Histidine metabolism
NIES39_J00060	NIES39_J00060	hypothetical protein	0.49	-1.02955	0.0168895889185	0.0974438258862	yes	down	mRNA	16.36	16.46	30.46	4.73	7.29	13.54	21.0933	8.52	GO:0016279	MF:protein-lysine N-methyltransferase activity;	------	------	------	------
NIES39_E04460	NIES39_E04460	hypothetical protein	0.342	-1.54957	0.0171128973001	1	yes	down	mRNA	25.39	24.87	24.22	5.92	3.74	11.14	24.8267	6.93333	GO:0016021	CC:integral component of membrane;	------	------	------	------
NIES39_R01220	NIES39_R01220	TPR domain protein	0.791	-0.339058	0.0172102503974	0.0991454484777	no	down	mRNA	36.93	28.54	34.18	20.92	21	24.59	33.2167	22.17	GO:0016021	CC:integral component of membrane;	------	------	------	------
NIES39_A01740	NIES39_A01740	hypothetical protein	1.25	0.321466	0.0172362059934	0.0991467729827	no	up	mRNA	107.2	81.43	105.45	94.3	108.92	104.12	98.0267	102.447	------	------	------	------	------	------
NIES39_M01010	NIES39_M01010	hypothetical protein	1.234	0.302774	0.0173107044917	0.0992889278798	no	up	mRNA	2877.61	3153.9	2840.4	3105.04	2964.41	3183.51	2957.3	3084.32	------	------	------	------	------	------
NIES39_K00540	glmU	UDP-N-acetylglucosamine pyrophosphorylase	0.53	-0.915308	0.0173135828337	0.0992889278798	yes	down	mRNA	5.3	4.94	4.25	2.35	2.35	1.79	4.83	2.16333	GO:0006048;GO:0000902;GO:0009245;GO:0071555;GO:0008360;GO:0009252;GO:0005737;GO:0019134;GO:0000287;GO:0003977	BP:UDP-N-acetylglucosamine biosynthetic process;BP:cell morphogenesis;BP:lipid A biosynthetic process;BP:cell wall organization;BP:regulation of cell shape;BP:peptidoglycan biosynthetic process;CC:cytoplasm;MF:glucosamine-1-phosphate N-acetyltransferase activity;MF:magnesium ion binding;MF:UDP-N-acetylglucosamine diphosphorylase activity;	K04042	glmU	map00520;map00541	Amino sugar and nucleotide sugar metabolism;O-Antigen nucleotide sugar biosynthesis
NIES39_A08160	NIES39_A08160	peptidase%2C M16 family	0.78	-0.358375	0.0173382066588	0.0992889278798	no	down	mRNA	321.38	258.19	331.74	148.91	214.51	236.59	303.77	200.003	GO:0006508;GO:0008233;GO:0046872	BP:proteolysis;MF:peptidase activity;MF:metal ion binding;	K07263	pqqL	------	------
NIES39_K04670	NIES39_K04670	PleD-like protein	0.673	-0.571631	0.0174284	0.0995451327176	no	down	mRNA	5.68	6.78	5.06	2.98	3.55	3.53	5.84	3.35333	GO:0006355;GO:0018298	BP:regulation of transcription, DNA-templated;BP:protein-chromophore linkage;	------	------	------	------
NIES39_E00550	dfp	phosphopantothenoylcysteine decarboxylase/phosphopantothenate--cysteine ligase	1.279	0.35505	0.0174346041994	0.0995451327176	no	up	mRNA	105.77	88.99	100.25	81.77	123.27	113.85	98.3367	106.297	GO:0015937;GO:0015941;GO:0004632;GO:0010181;GO:0004633;GO:0046872	BP:coenzyme A biosynthetic process;BP:pantothenate catabolic process;MF:phosphopantothenate--cysteine ligase activity;MF:FMN binding;MF:phosphopantothenoylcysteine decarboxylase activity;MF:metal ion binding;	K13038	coaBC	map00770	Pantothenate and CoA biosynthesis
NIES39_A07130	NIES39_A07130	peptide deformylase	1.254	0.326689	0.0175207658796	0.0996979268133	no	up	mRNA	183.7	189.3	185.93	196.62	189.57	197.74	186.31	194.643	GO:0006412;GO:0046872;GO:0042586	BP:translation;MF:metal ion binding;MF:peptide deformylase activity;	K01462	def	------	------
NIES39_D07130	NIES39_D07130	hypothetical protein	0.816	-0.292736	0.0175295215905	0.0996979268133	no	down	mRNA	69.09	63.21	79.92	45.85	47.27	52.92	70.74	48.68	GO:0005524;GO:0004672	MF:ATP binding;MF:protein kinase activity;	------	------	------	------
NIES39_N00150	NIES39_N00150	hypothetical protein	0.459	-1.12398	0.0175389710377	0.0996979268133	yes	down	mRNA	5.98	5.41	9.55	2.44	3.37	2.11	6.98	2.64	GO:0016740	MF:transferase activity;	------	------	------	------
NIES39_M01560	NIES39_M01560	hypothetical protein	1.275	0.35009	0.0176124	0.0999108412982	no	up	mRNA	180.73	150.71	198.75	197.28	180.94	177.66	176.73	185.293	------	------	K06867	------	------	------
NIES39_H00980	NIES39_H00980	hypothetical protein	1.212	0.277074	0.0176282750604	0.0999108412982	no	up	mRNA	534.57	418.08	553.86	461.22	545.99	513.87	502.17	507.027	GO:0004497	MF:monooxygenase activity;	------	------	------	------
NIES39_D02460	NIES39_D02460	putative transposase	1.24	0.310035	0.0178277567907	0.100882	no	up	mRNA	9942.34	11061.8	9673.73	10615.5	11110.3	10473.6	10226	10733.1	------	------	------	------	------	------
NIES39_O05280	NIES39_O05280	putative chaperon-like protein for quinone binding	0.755	-0.406121	0.0178520176435	0.100882	no	down	mRNA	67.62	52.74	80.73	33.99	47.08	45.94	67.03	42.3367	------	------	------	------	------	------
NIES39_A03660	nusG	transcription antitermination protein NusG	1.268	0.34261	0.0179073695752	0.101047	no	up	mRNA	572.78	463.01	533.58	435.08	656.77	572.57	523.123	554.807	GO:0006354;GO:0031564;GO:0032784;GO:0006353	BP:DNA-templated transcription, elongation;BP:transcription antitermination;BP:regulation of DNA-templated transcription, elongation;BP:DNA-templated transcription, termination;	K02601	nusG	------	------
NIES39_L05020	NIES39_L05020	putative transposase	22.417	4.48651	0.0179663	1	yes	up	mRNA	0	0	0	8.12	0	6.43	0	4.85	------	------	------	------	------	------
NIES39_A05550	NIES39_A05550	hypothetical protein	0.667	-0.583438	0.0183660161153	0.103483	no	down	mRNA	25.24	27.43	23.99	11.94	13.37	17.88	25.5533	14.3967	------	------	------	------	------	------
NIES39_C00730	lepB	signal peptidase I	0.804	-0.314687	0.0185010049643	0.104092	no	down	mRNA	145.02	143.21	144.82	95.82	97.3	98.66	144.35	97.26	GO:0016021;GO:0004252	CC:integral component of membrane;MF:serine-type endopeptidase activity;	K03100	lepB	map03060	Protein export
NIES39_J03750	uvrB	excinuclease ABC subunit B	0.648	-0.624956	0.0185674099428	0.104313	no	down	mRNA	9.46	9.41	13.15	3.43	7.04	7.08	10.6733	5.85	GO:0006289;GO:0009432;GO:0005737;GO:0009380;GO:0016887;GO:0009381;GO:0003677;GO:0005524	BP:nucleotide-excision repair;BP:SOS response;CC:cytoplasm;CC:excinuclease repair complex;MF:ATPase activity;MF:excinuclease ABC activity;MF:DNA binding;MF:ATP binding;	K03702	uvrB	map03420	Nucleotide excision repair
NIES39_E04340	cynS	cyanate lyase	0.672	-0.574127	0.0187029407949	0.104922	no	down	mRNA	43.32	23.57	42.65	19.47	18.8	22.72	36.5133	20.33	GO:0009439;GO:0008824;GO:0003677	BP:cyanate metabolic process;MF:cyanate hydratase activity;MF:DNA binding;	K01725	cynS	map00910	Nitrogen metabolism
NIES39_D06540	rplR	50S ribosomal protein L18	1.328	0.408826	0.0189879852072	0.106265	no	up	mRNA	390.41	316.92	434.07	346.05	523.16	362.83	380.467	410.68	GO:0006412;GO:0005840;GO:0003735;GO:0019843	BP:translation;CC:ribosome;MF:structural constituent of ribosome;MF:rRNA binding;	K02881	rplR	map03010	Ribosome
NIES39_J03910	NIES39_J03910	hypothetical protein	0.688	-0.539202	0.0189975903081	0.106265	no	down	mRNA	70.19	66.54	79.71	37.28	43.36	41.23	72.1467	40.6233	------	------	------	------	------	------
NIES39_D04040	hemB	delta-aminolevulinic acid dehydratase	0.78	-0.359289	0.0190492756078	0.1064	no	down	mRNA	94.85	67.24	92.78	51.67	60.55	53.76	84.9567	55.3267	GO:0006782;GO:0004655;GO:0046872	BP:protoporphyrinogen IX biosynthetic process;MF:porphobilinogen synthase activity;MF:metal ion binding;	K01698	hemB	map00860	Porphyrin and chlorophyll metabolism
NIES39_A02070	NIES39_A02070	chloroplast outer envelope membrane protein homolog	0.78	-0.358467	0.0192388245051	0.107303	no	down	mRNA	33.11	24.68	33.84	16.67	20.64	23.01	30.5433	20.1067	GO:0019867	CC:outer membrane;	K07277	bamA	------	------
NIES39_J04740	NIES39_J04740	reverse transcriptase homolog	1.265	0.339515	0.0194759	0.108468	no	up	mRNA	97.87	111.98	93.42	104.2	111.07	110.31	101.09	108.527	GO:0003964;GO:0004519;GO:0003676	MF:RNA-directed DNA polymerase activity;MF:endonuclease activity;MF:nucleic acid binding;	K00986	ltrA	------	------
NIES39_C04800	pliT	twitching motility protein	1.251	0.322969	0.0195160079864	0.108535	no	up	mRNA	473.64	488.19	458.65	536.99	504.82	453.57	473.493	498.46	GO:0005524	MF:ATP binding;	K02669	pilT	------	------
NIES39_H01100	NIES39_H01100	ArsR family transcriptional regulator	0.669	-0.579569	0.0196225896858	0.10897	no	down	mRNA	29.31	34.21	28.33	19.27	13.76	18.74	30.6167	17.2567	GO:0003700;GO:0003677	MF:transcription factor activity, sequence-specific DNA binding;MF:DNA binding;	K03892	arsR	------	------
NIES39_H01210	NIES39_H01210	HlyD family secretion protein	0.789	-0.341785	0.0197168086222	0.109271	no	down	mRNA	54.4	49.43	67.24	32.65	37.05	44.11	57.0233	37.9367	GO:0009306;GO:0016021	BP:protein secretion;CC:integral component of membrane;	K11003	hlyD	map03070;map05133	Bacterial secretion system;Pertussis
NIES39_H00670	ppk	polyphosphate kinase	0.792	-0.335793	0.0197582386024	0.109271	no	down	mRNA	39.85	30.83	41.06	23.14	23.63	27.82	37.2467	24.8633	GO:0006799;GO:0009358;GO:0046872;GO:0008976;GO:0005524	BP:polyphosphate biosynthetic process;CC:polyphosphate kinase complex;MF:metal ion binding;MF:polyphosphate kinase activity;MF:ATP binding;	K00937	ppk1	map03018;map00190	RNA degradation;Oxidative phosphorylation
NIES39_A08870	NIES39_A08870	hypothetical protein	0.726	-0.462897	0.0197618256377	0.109271	no	down	mRNA	54.98	50.66	64.1	23.67	36.18	43.91	56.58	34.5867	GO:0003924;GO:0000166	MF:GTPase activity;MF:nucleotide binding;	------	------	------	------
NIES39_D03370	NIES39_D03370	reverse transcriptase homolog	2.035	1.02488	0.0197967104788	0.109307	yes	up	mRNA	91.77	252.48	176.41	283.43	334.57	292.56	173.553	303.52	GO:0003964;GO:0004519;GO:0003676	MF:RNA-directed DNA polymerase activity;MF:endonuclease activity;MF:nucleic acid binding;	K00986	ltrA	------	------
NIES39_Q01430	NIES39_Q01430	haloalkane dehalogenase	0.56	-0.836488	0.0198332194803	0.109352	yes	down	mRNA	11.59	6.79	12.05	3.74	4.48	6	10.1433	4.74	GO:0016787;GO:0018786	MF:hydrolase activity;MF:haloalkane dehalogenase activity;	------	------	------	------
NIES39_K02800	NIES39_K02800	aminopeptidase P	0.373	-1.42209	0.0200242273684	1	yes	down	mRNA	2.53	2.05	2.3	0.52	1.12	0.5	2.29333	0.713333	GO:0030145;GO:0070006	MF:manganese ion binding;MF:metalloaminopeptidase activity;	K01262	pepP	------	------
NIES39_B00930	NIES39_B00930	GTP-binding protein TypA homolog	0.845	-0.242221	0.0200631801262	0.110462	no	down	mRNA	298.09	280.09	332.55	206.87	210.42	232.03	303.577	216.44	GO:0000027;GO:0005737;GO:0000049;GO:0003924;GO:0005525;GO:0019843;GO:0043022	BP:ribosomal large subunit assembly;CC:cytoplasm;MF:tRNA binding;MF:GTPase activity;MF:GTP binding;MF:rRNA binding;MF:ribosome binding;	K06207	typA	------	------
NIES39_J03080	NIES39_J03080	hypothetical protein	1.286	0.362919	0.0201195275843	0.110614	no	up	mRNA	817.85	558.78	777.9	845.01	669.21	731.11	718.177	748.443	GO:0016021	CC:integral component of membrane;	------	------	------	------
NIES39_D06720	NIES39_D06720	two-component response regulator	0.772	-0.372417	0.0203361901708	0.111646	no	down	mRNA	174.91	150.88	186.78	114.32	92.97	119.87	170.857	109.053	GO:0000160;GO:0004016	BP:phosphorelay signal transduction system;MF:adenylate cyclase activity;	------	------	------	------
NIES39_J05920	pilD	prepilin peptidase	0.722	-0.470354	0.0204926	0.112345	no	down	mRNA	34.19	28.03	38.49	17.81	22.55	20.27	33.57	20.21	GO:0032259;GO:0016021;GO:0005886;GO:0008168;GO:0004190	BP:methylation;CC:integral component of membrane;CC:plasma membrane;MF:methyltransferase activity;MF:aspartic-type endopeptidase activity;	K02654	pilD	------	------
NIES39_R00450	NIES39_R00450	hypothetical protein	1.196	0.258461	0.0205503	0.112501	no	up	mRNA	531.76	435.55	522.44	447.94	507.18	523.11	496.583	492.743	------	------	------	------	------	------
NIES39_C04520	apcC	phycobilisome small core linker polypeptide	1.22	0.286894	0.0206354563954	0.112807	no	up	mRNA	2359.7	1750.92	2346	1906.81	2428.04	2207.09	2152.21	2180.65	GO:0015979;GO:0030089;GO:0031676	BP:photosynthesis;CC:phycobilisome;CC:plasma membrane-derived thylakoid membrane;	K02094	apcC	map00196	Photosynthesis - antenna proteins
NIES39_M02330	rplI	50S ribosomal protein L9	1.22	0.286822	0.0207496591134	0.113271	no	up	mRNA	348.55	300.86	336.42	288.06	358.96	352.27	328.61	333.097	GO:0006412;GO:0005840;GO:0003735;GO:0019843	BP:translation;CC:ribosome;MF:structural constituent of ribosome;MF:rRNA binding;	K02939	rplI	map03010	Ribosome
NIES39_F00460	trpA	tryptophan synthase alpha chain	1.236	0.30547	0.0208771543148	0.113806	no	up	mRNA	196.33	153.33	197.03	168.67	212.07	183.59	182.23	188.11	GO:0004834	MF:tryptophan synthase activity;	K01695	trpA	map00400;map00260	Phenylalanine, tyrosine and tryptophan biosynthesis;Glycine, serine and threonine metabolism
NIES39_A07430	NIES39_A07430	cysteine desulfurase	0.658	-0.603355	0.0209579266146	0.114085	no	down	mRNA	13.45	9.5	11.78	6.11	5.62	7.54	11.5767	6.42333	GO:0044571;GO:0031071;GO:0008483;GO:0030170;GO:0046872;GO:0051536	BP:[2Fe-2S] cluster assembly;MF:cysteine desulfurase activity;MF:transaminase activity;MF:pyridoxal phosphate binding;MF:metal ion binding;MF:iron-sulfur cluster binding;	K04487	iscS	map00730;map04122	Thiamine metabolism;Sulfur relay system
NIES39_O05330	NIES39_O05330	hypothetical protein	4.242	2.08482	0.0211661025327	1	yes	up	mRNA	6.75	2.32	7.89	8.89	18.59	29.12	5.65333	18.8667	------	------	------	------	------	------
NIES39_A04730	NIES39_A04730	hypothetical protein	1.443	0.529555	0.0212661359992	0.115599	no	up	mRNA	140.22	164.78	176.54	145.49	198.37	216.76	160.513	186.873	------	------	------	------	------	------
NIES39_L02840	NIES39_L02840	putative transposase	2.085	1.0603	0.0213740254819	0.116022	yes	up	mRNA	48.96	42	29.22	86.44	63.15	53.14	40.06	67.5767	GO:0006310;GO:0032196;GO:0003677	BP:DNA recombination;BP:transposition;MF:DNA binding;	------	------	------	------
NIES39_C04490	pcyA	phycocyanobilin:ferredoxin oxidoreductase	0.787	-0.344838	0.0214096735053	0.116052	no	down	mRNA	82.58	69.71	74.07	41.86	56.31	51.98	75.4533	50.05	GO:0010024;GO:0050897;GO:0050620	BP:phytochromobilin biosynthetic process;MF:cobalt ion binding;MF:phycocyanobili;	K05371	pcyA	map00860	Porphyrin and chlorophyll metabolism
NIES39_C02330	NIES39_C02330	aminopeptidase	0.749	-0.41744	0.0214906178049	0.116241	no	down	mRNA	25.76	17.52	24.76	10.88	16.44	15.66	22.68	14.3267	GO:0030089;GO:0005319;GO:0004177;GO:0008270;GO:0008237	CC:phycobilisome;MF:lipid transporter activity;MF:aminopeptidase activity;MF:zinc ion binding;MF:metallopeptidase activity;	K01256	pepN	map00480	Glutathione metabolism
NIES39_A02630	bioB	biotin synthetase	1.19	0.250948	0.0215049230794	0.116241	no	up	mRNA	480.46	456.07	490.63	483.97	474.81	468.33	475.72	475.703	GO:0009102;GO:0004076;GO:0005506;GO:0051537;GO:0051539	BP:biotin biosynthetic process;MF:biotin synthase activity;MF:iron ion binding;MF:2 iron, 2 sulfur cluster binding;MF:4 iron, 4 sulfur cluster binding;	K01012	bioB	map00780	Biotin metabolism
NIES39_Q00960	NIES39_Q00960	two-component sensor histidine kinase	0.792	-0.335867	0.0216635915215	0.116935	no	down	mRNA	40.61	45.43	45.48	24.4	31.8	32.38	43.84	29.5267	GO:0000155	MF:phosphorelay sensor kinase activity;	K02482	flgS	------	------
NIES39_D06440	rplV	50S ribosomal protein L22	1.494	0.579244	0.0218755147207	0.117914	no	up	mRNA	433.06	416.95	374	274.19	733.08	510.73	408.003	506	GO:0006412;GO:0015934;GO:0003735;GO:0019843	BP:translation;CC:large ribosomal subunit;MF:structural constituent of ribosome;MF:rRNA binding;	K02890	rplV	map03010	Ribosome
NIES39_O07160	NIES39_O07160	hypothetical protein	1.18	0.238948	0.0219067353454	0.117917	no	up	mRNA	5627.24	5521.37	5518.16	5180.92	5688.63	5671.22	5555.59	5513.59	------	------	------	------	------	------
NIES39_B01050	NIES39_B01050	putative ABC transporter ATP-binding protein	0.718	-0.478126	0.0219629921962	0.118055	no	down	mRNA	20.84	19.66	23.95	13.96	9.6	15.44	21.4833	13	GO:0055085;GO:0016021;GO:0005886;GO:0005524	BP:transmembrane transport;CC:integral component of membrane;CC:plasma membrane;MF:ATP binding;	K02011	afuB	map02010	ABC transporters
NIES39_A01230	NIES39_A01230	hypothetical protein	1.619	0.695483	0.0220923016475	0.118585	no	up	mRNA	64.02	53.06	61.42	111.28	60.77	61.32	59.5	77.79	------	------	------	------	------	------
NIES39_D07080	NIES39_D07080	two-component hybrid sensor and regulator	1.439	0.524947	0.0222107336645	0.119054	no	up	mRNA	4.97	3.02	4.71	5.12	4.85	5.41	4.23333	5.12667	GO:0016021;GO:0000155	CC:integral component of membrane;MF:phosphorelay sensor kinase activity;	------	------	------	------
NIES39_L00200	NIES39_L00200	Mg2+ transporter	1.298	0.375837	0.0222592893286	0.119149	no	up	mRNA	68.24	55.53	57.16	50.01	74.51	74.37	60.31	66.2967	GO:0016021;GO:0005886;GO:0046872;GO:0015095	CC:integral component of membrane;CC:plasma membrane;MF:metal ion binding;MF:magnesium ion transmembrane transporter activity;	K06213	mgtE	------	------
NIES39_N00130	NIES39_N00130	polysaccharide polymerization protein	0.669	-0.579855	0.0226458599028	0.120944	no	down	mRNA	18.28	16.77	25.99	8.95	10.16	15.15	20.3467	11.42	GO:0016740	MF:transferase activity;	------	------	------	------
NIES39_C00080	NIES39_C00080	hypothetical protein	0.632	-0.661788	0.0226574600543	0.120944	no	down	mRNA	17.55	15.74	23.9	8.71	12.64	8.6	19.0633	9.98333	------	------	K03181	ubiC	map00130	Ubiquinone and other terpenoid-quinone biosynthesis
NIES39_L06070	NIES39_L06070	hypothetical protein	0.561	-0.834191	0.0228713813132	0.121911	yes	down	mRNA	13.7	12.15	12.57	7.28	5.48	5.23	12.8067	5.99667	GO:0032259;GO:0008168	BP:methylation;MF:methyltransferase activity;	------	------	------	------
NIES39_A07720	NIES39_A07720	hypothetical protein	0.75	-0.414597	0.0229017428851	0.121911	no	down	mRNA	204.36	187.08	209.98	97.35	139.63	130.89	200.473	122.623	------	------	------	------	------	------
NIES39_G00790	NIES39_G00790	hypothetical protein	0.727	-0.459939	0.0230008275284	0.122269	no	down	mRNA	49.82	38.8	59.39	20.65	33.6	36.17	49.3367	30.14	------	------	------	------	------	------
NIES39_L03360	NIES39_L03360	hypothetical protein	0.771	-0.37438	0.0230559300249	0.122393	no	down	mRNA	252.34	198.25	291.73	181.04	140.61	150.67	247.44	157.44	GO:0016021	CC:integral component of membrane;	------	------	------	------
NIES39_A03320	NIES39_A03320	hypothetical protein	0.758	-0.400416	0.0235125128992	0.124645	no	down	mRNA	26.3	24.49	27.27	16.47	14.97	18.43	26.02	16.6233	------	------	------	------	------	------
NIES39_O05300	NIES39_O05300	two-component response regulator	0.759	-0.398613	0.0237082189754	0.12551	no	down	mRNA	83.28	61.96	84.21	39.47	54.24	51.19	76.4833	48.3	GO:0000160;GO:0006355;GO:0003677	BP:phosphorelay signal transduction system;BP:regulation of transcription, DNA-templated;MF:DNA binding;	------	------	------	------
NIES39_J01330	NIES39_J01330	hypothetical protein	1.272	0.34694	0.0238843755622	0.126269	no	up	mRNA	342.35	336.16	344.94	271.36	404.09	418.66	341.15	364.703	------	------	------	------	------	------
NIES39_H00330	NIES39_H00330	hypothetical protein	1.258	0.330676	0.0239640467965	0.126517	no	up	mRNA	265.66	268.3	250.19	284.44	276.39	256.36	261.383	272.397	GO:0031676;GO:0016655;GO:0048038	CC:plasma membrane-derived thylakoid membrane;MF:oxidoreductase activity, acting on NA;MF:quinone binding;	K05585	ndhN	map00190	Oxidative phosphorylation
NIES39_C05500	NIES39_C05500	hypothetical protein	1.432	0.518058	0.0240192886291	0.126635	no	up	mRNA	18.98	15.81	16.14	25.39	15.56	20.27	16.9767	20.4067	GO:0016021	CC:integral component of membrane;	------	------	------	------
NIES39_G00150	NIES39_G00150	putative transposase	1.604	0.681803	0.0241939269153	0.127357	no	up	mRNA	44.78	78.65	99.65	77.85	135.79	77.84	74.36	97.16	------	------	------	------	------	------
NIES39_N01250	NIES39_N01250	hypothetical protein	1.372	0.455854	0.0242222172961	0.127357	no	up	mRNA	92.78	102.84	72.31	101.81	103.33	101.25	89.31	102.13	------	------	------	------	------	------
NIES39_A02110	NIES39_A02110	hypothetical protein	0.764	-0.388362	0.0244252553989	0.128249	no	down	mRNA	54.28	43.81	45.03	27.41	30.98	33.62	47.7067	30.67	GO:0007059	BP:chromosome segregation;	K05896	scpA	------	------
NIES39_E03970	NIES39_E03970	HlyD family secretion protein	0.77	-0.377654	0.0246144548883	0.129067	no	down	mRNA	28.62	29.83	29.62	16.42	21.24	19.65	29.3567	19.1033	GO:0016020;GO:0022857	CC:membrane;MF:transmembrane transporter activity;	K02005	------	------	------
NIES39_O00830	NIES39_O00830	hypothetical protein	1.178	0.235765	0.0247247822909	0.129374	no	up	mRNA	1189.26	1069.92	1127.73	1083.48	1153.1	1103.44	1128.97	1113.34	------	------	K07496	------	------	------
NIES39_Q00750	NIES39_Q00750	two-component sensor histidine kinase	0.728	-0.458822	0.0247455466885	0.129374	no	down	mRNA	24.7	18.43	28.12	11.3	14.27	18.04	23.75	14.5367	GO:0006355;GO:0000155	BP:regulation of transcription, DNA-templated;MF:phosphorelay sensor kinase activity;	------	------	------	------
NIES39_L00840	NIES39_L00840	hypothetical protein	1.578	0.658206	0.0247737071333	0.129374	no	up	mRNA	30.34	13.92	39.65	48.39	30.29	29.67	27.97	36.1167	GO:0005524;GO:0043531	MF:ATP binding;MF:ADP binding;	------	------	------	------
NIES39_L03790	NIES39_L03790	hypothetical protein	0.64	-0.644404	0.0249063856984	0.129864	no	down	mRNA	10.14	8.99	12.05	2.97	6.14	7.8	10.3933	5.63667	GO:0016021	CC:integral component of membrane;	K25153	gldG	------	------
NIES39_D05010	NIES39_D05010	serine/threonine protein kinase	0.801	-0.32034	0.0249532931419	0.129864	no	down	mRNA	39.72	35.41	36.93	23.78	25.64	26.39	37.3533	25.27	GO:0016021;GO:0004674;GO:0005524;GO:0004672	CC:integral component of membrane;MF:protein serine/threonine kinase activity;MF:ATP binding;MF:protein kinase activity;	------	------	------	------
NIES39_O05040	NIES39_O05040	hypothetical protein	0.747	-0.420234	0.0249699763899	0.129864	no	down	mRNA	34.22	25.5	41.89	17.82	22.44	23.32	33.87	21.1933	------	------	K17836	penP	map00311;map01501	Penicillin and cephalosporin biosynthesis;beta-Lactam resistance
NIES39_H00390	NIES39_H00390	putative methyltransferase	0.59	-0.760899	0.0250024243569	0.129864	no	down	mRNA	4.81	7.43	8.98	2.74	3	4.87	7.07333	3.53667	GO:0032259;GO:0008168	BP:methylation;MF:methyltransferase activity;	------	------	------	------
NIES39_O07130	NIES39_O07130	two-component response regulator	1.253	0.325731	0.0251146497899	0.130272	no	up	mRNA	141.06	114.89	137.95	105.85	157.41	154.37	131.3	139.21	GO:0000160;GO:0016791;GO:0005524	BP:phosphorelay signal transduction system;MF:phosphatase activity;MF:ATP binding;	------	------	------	------
NIES39_Q00070	phaE	putative poly(3-hydroxyalkanoate) synthase component	1.215	0.281417	0.0251763293411	0.130272	no	up	mRNA	169.93	127.14	166.97	147.76	165.76	158.42	154.68	157.313	GO:0042619	BP:poly-hydroxybutyrate biosynthetic process;	K22881	phaE	map00650	Butanoate metabolism
NIES39_A05160	nadB	L-aspartate oxidase	0.767	-0.382059	0.0251968000789	0.130272	no	down	mRNA	24.94	20.85	28.29	16.89	15	15.84	24.6933	15.91	GO:0009435;GO:0005737;GO:0008734;GO:0044318	BP:NAD biosynthetic process;CC:cytoplasm;MF:L-aspartate oxidase activity;MF:L-aspartat;	K00278	nadB	map00250;map00760	Alanine, aspartate and glutamate metabolism;Nicotinate and nicotinamide metabolism
NIES39_N00530	NIES39_N00530	hypothetical protein	0.661	-0.598205	0.0252160401612	0.130272	no	down	mRNA	50.02	36.38	58.92	16.25	31.97	31.08	48.44	26.4333	GO:0016021	CC:integral component of membrane;	------	------	------	------
NIES39_K02570	prmA	ribosomal protein L11 methyltransferase	1.213	0.278637	0.0253291611656	0.130681	no	up	mRNA	180.79	143.82	193.68	155.36	183.21	187.74	172.763	175.437	GO:0005737;GO:0005840;GO:0008276	CC:cytoplasm;CC:ribosome;MF:protein methyltransferase activity;	K02687	prmA	------	------
NIES39_L05270	NIES39_L05270	hypothetical protein	0.741	-0.432211	0.0254618636669	0.131168	no	down	mRNA	48.1	41.36	57.49	26.51	26.29	38.5	48.9833	30.4333	GO:0004519	MF:endonuclease activity;	------	------	------	------
NIES39_A06260	NIES39_A06260	KGK family protein	1.222	0.289282	0.0254917243772	0.131168	no	up	mRNA	115.46	90.1	114.19	92.57	116.67	119.89	106.583	109.71	------	------	------	------	------	------
NIES39_C00300	NIES39_C00300	hypothetical protein	1.834	0.875226	0.0256508604039	0.131811	yes	up	mRNA	28.29	27.32	14.86	21.04	40.62	46.02	23.49	35.8933	------	------	------	------	------	------
NIES39_L04520	NIES39_L04520	two-component response regulator	1.335	0.417241	0.0259385694168	0.133112	no	up	mRNA	72.59	52.84	56.94	58.9	78.32	65.78	60.79	67.6667	GO:0000160;GO:0004673	BP:phosphorelay signal transduction system;MF:protein histidine kinase activity;	K02483	------	------	------
NIES39_D06380	NIES39_D06380	hypothetical protein	1.306	0.384887	0.0260817907394	0.133473	no	up	mRNA	283.78	229.94	269.56	245.1	250.7	333.17	261.093	276.323	GO:0004497	MF:monooxygenase activity;	------	------	------	------
NIES39_D03760	NIES39_D03760	hypothetical protein	1.393	0.478138	0.0261047773987	0.133473	no	up	mRNA	128.93	137.31	160.12	159.72	158.94	158.76	142.12	159.14	------	------	------	------	------	------
NIES39_A07680	NIES39_A07680	pentapeptide repeat-containing protein	1.228	0.296134	0.0261432777057	0.133473	no	up	mRNA	145.65	139.87	153.4	140.92	170.86	140.21	146.307	150.663	------	------	------	------	------	------
NIES39_E02630	NIES39_E02630	sugar ABC transporter ATP-binding protein	1.401	0.486957	0.0261473604713	0.133473	no	up	mRNA	44.6	30.64	43.18	59.35	35.85	42.63	39.4733	45.9433	GO:0008643;GO:0042626;GO:0005524	BP:carbohydrate transport;MF:ATPase activity, coupled to transmembrane movement of substances;MF:ATP binding;	K10112	msmX	map02010	ABC transporters
NIES39_M01030	NIES39_M01030	hypothetical protein	1.227	0.295055	0.0263287789325	0.134173	no	up	mRNA	348.78	338.88	320.59	291.03	369	381.84	336.083	347.29	------	------	K07496	------	------	------
NIES39_A03230	sipA	possible regulator of histidine kinase	0.787	-0.346212	0.0263541432779	0.134173	no	down	mRNA	46.25	35.23	44.17	25.66	27.87	29.54	41.8833	27.69	------	------	------	------	------	------
NIES39_L00760	NIES39_L00760	transcriptional-repair coupling factor	0.791	-0.338476	0.0264897003836	0.134685	no	down	mRNA	19.73	18.75	22.41	10.92	14.16	15.74	20.2967	13.6067	GO:0000716;GO:0006355;GO:0005737;GO:0016787;GO:0003684;GO:0005524	BP:transcription-coupled nucleotide-excision repair, DNA damage recognition;BP:regulation of transcription, DNA-templated;CC:cytoplasm;MF:hydrolase activity;MF:damaged DNA binding;MF:ATP binding;	K03723	mfd	map03420	Nucleotide excision repair
NIES39_A04140	NIES39_A04140	histidine triad (HIT) protein	1.417	0.502938	0.0265296756615	0.134711	no	up	mRNA	147.06	77.16	138.12	115.14	132.93	167.23	120.78	138.433	GO:0003824;GO:0047710	MF:catalytic activity;MF:bi;	K02503	hinT	------	------
NIES39_N00850	NIES39_N00850	pentapeptide repeat-containing protein	3.634	1.86149	0.0266709510611	0.135095	yes	up	mRNA	35.49	26.81	33.76	205.39	31.85	46.23	32.02	94.49	GO:0016021	CC:integral component of membrane;	------	------	------	------
NIES39_Q00180	NIES39_Q00180	urea ABC transporter ATP-binding protein	0.645	-0.632888	0.0266754310629	0.135095	no	down	mRNA	18.11	14.54	18.91	8.85	10.09	8.74	17.1867	9.22667	GO:0042626;GO:0005524	MF:ATPase activity, coupled to transmembrane movement of substances;MF:ATP binding;	K11962	urtD	map02010	ABC transporters
NIES39_A08260	atpD	ATP synthase delta chain	1.237	0.306474	0.0267311111397	0.13517	no	up	mRNA	590.44	475.88	604.42	621.24	573.82	507.59	556.913	567.55	GO:0045261;GO:0031676;GO:0016787;GO:0046933	CC:proton-transporting ATP synthase complex, catalytic core;CC:plasma membrane-derived thylakoid membrane;MF:hydrolase activity;MF:proton-transporting ATP synthase activity, rotational mechanism;	K02113	atpH	map00195;map00190	Photosynthesis;Oxidative phosphorylation
NIES39_C02370	NIES39_C02370	hypothetical protein	1.225	0.292482	0.0267822816042	0.13517	no	up	mRNA	599.62	464.57	604.77	587.8	499.01	609.77	556.32	565.527	GO:0005516;GO:0004683	MF:calmodulin binding;MF:calmodulin-dependent protein kinase activity;	------	------	------	------
NIES39_K01150	NIES39_K01150	putative reverse transcriptase	1.467	0.552738	0.0268306186016	0.13517	no	up	mRNA	89.15	150.94	70.59	129.09	128.32	133.84	103.56	130.417	GO:0003964	MF:RNA-directed DNA polymerase activity;	------	------	------	------
NIES39_C04190	NIES39_C04190	putative reverse transcriptase	1.467	0.552738	0.0268306186016	0.13517	no	up	mRNA	89.15	150.94	70.59	129.09	128.32	133.84	103.56	130.417	GO:0003964	MF:RNA-directed DNA polymerase activity;	------	------	------	------
NIES39_A01300	NIES39_A01300	hypothetical protein	1.316	0.396329	0.0273011	0.137361	no	up	mRNA	40.34	48.98	45.95	56.86	44.93	48.14	45.09	49.9767	------	------	------	------	------	------
NIES39_E01470	NIES39_E01470	biopolymer transport ExbD like protein	0.758	-0.400341	0.0274489	0.137924	no	down	mRNA	85.41	65.1	88.64	38.73	61.92	50.75	79.7167	50.4667	GO:0015031;GO:0016021;GO:0005886;GO:0022857	BP:protein transport;CC:integral component of membrane;CC:plasma membrane;MF:transmembrane transporter activity;	K03559	exbD	------	------
NIES39_C00400	NIES39_C00400	hypothetical protein	1.174	0.231134	0.0275436822922	0.138124	no	up	mRNA	166.41	158.96	177.56	158.97	165.84	173.18	167.643	165.997	------	------	------	------	------	------
NIES39_R01270	NIES39_R01270	TPR domain protein	0.686	-0.542825	0.0275603295302	0.138124	no	down	mRNA	5.3	4.69	6.58	2.35	3.25	4.01	5.52333	3.20333	------	------	------	------	------	------
NIES39_K00530	NIES39_K00530	hypothetical protein	1.367	0.450616	0.0278904739108	0.139432	no	up	mRNA	2109.5	2140.62	2016.54	3230.03	1889.43	2024.44	2088.89	2381.3	GO:0016021	CC:integral component of membrane;	------	------	------	------
NIES39_J00380	NIES39_J00380	hypothetical protein	0.588	-0.765512	0.0278936454586	0.139432	no	down	mRNA	7.51	6.22	4.54	2.65	3.33	3.13	6.09	3.03667	GO:0008237	MF:metallopeptidase activity;	K03568	tldD	------	------
NIES39_J03020	feoB	ferrous iron transport protein B	1.417	0.502938	0.0279303377087	0.139435	no	up	mRNA	890.98	719.21	854.67	1353.99	620.62	934.62	821.62	969.743	GO:0055072;GO:0016021;GO:0005886;GO:0015093;GO:0005525	BP:iron ion homeostasis;CC:integral component of membrane;CC:plasma membrane;MF:ferrous iron transmembrane transporter activity;MF:GTP binding;	K04759	feoB	------	------
NIES39_J05480	rpsG	30S ribosomal protein S7	1.187	0.247362	0.0279994	0.139598	no	up	mRNA	626.48	512.57	672.2	569.56	621.58	589.71	603.75	593.617	GO:0006412;GO:0015935;GO:0003735;GO:0019843;GO:0000049	BP:translation;CC:small ribosomal subunit;MF:structural constituent of ribosome;MF:rRNA binding;MF:tRNA binding;	K02992	rpsG	map03010	Ribosome
NIES39_E03040	NIES39_E03040	WD-40 repeat protein	0.758	-0.399934	0.0281855465462	0.140345	no	down	mRNA	7.63	6.06	8.04	3.69	5.1	5.13	7.24333	4.64	------	------	------	------	------	------
NIES39_O06940	NIES39_O06940	hypothetical protein	0.777	-0.364193	0.0283154741253	0.140773	no	down	mRNA	31.65	31.49	36.26	22.46	23.42	19.02	33.1333	21.6333	------	------	------	------	------	------
NIES39_K04730	NIES39_K04730	hypothetical protein	0.745	-0.425211	0.0283980343064	0.140773	no	down	mRNA	65.1	78.63	60.93	41.24	47.43	39.83	68.22	42.8333	GO:0008270	MF:zinc ion binding;	------	------	------	------
NIES39_L02990	cofH	FO synthase subunit 2	0.691	-0.533171	0.0284046	0.140773	no	down	mRNA	15.25	12.76	15.84	9.05	7.55	8.85	14.6167	8.48333	GO:0044689;GO:0005506;GO:0051539	MF:7,8-didemethyl-8-hydroxy-5-deazariboflavin synthase activity;MF:iron ion binding;MF:4 iron, 4 sulfur cluster binding;	K11781	cofH	map00680	Methane metabolism
NIES39_A05850	NIES39_A05850	hypothetical protein	0.474	-1.07753	0.0284176468387	0.140773	yes	down	mRNA	4.81	3.22	4.34	1.19	1.61	2.12	4.12333	1.64	GO:0016787;GO:0070615;GO:0005524;GO:0004386	MF:hydrolase activity;MF:nucleosome-dependent ATPase activity;MF:ATP binding;MF:helicase activity;	------	------	------	------
NIES39_M02690	NIES39_M02690	hypothetical protein	0.771	-0.37442	0.0285616254245	0.141305	no	down	mRNA	32.23	30.13	36.34	16.61	22.51	25.2	32.9	21.44	GO:0016787;GO:0004386;GO:0005524;GO:0003677	MF:hydrolase activity;MF:helicase activity;MF:ATP binding;MF:DNA binding;	------	------	------	------
NIES39_K02540	NIES39_K02540	probable NADH dehydrogenase	0.797	-0.328229	0.0288853535566	0.142723	no	down	mRNA	38.7	35.46	38.8	20.72	26.91	28.51	37.6533	25.38	GO:0016021;GO:0016491	CC:integral component of membrane;MF:oxidoreductase activity;	K03885	ndh	map00190	Oxidative phosphorylation
NIES39_A01880	NIES39_A01880	N-acetylmuramoyl-L-alanine amidase	0.729	-0.455389	0.0292069020337	0.143943	no	down	mRNA	32.86	30.14	41.84	18.79	25.21	19.67	34.9467	21.2233	GO:0009253;GO:0008745	BP:peptidoglycan catabolic process;MF:N-acetylmuramoyl-L-alanine amidase activity;	------	------	------	------
NIES39_M00270	NIES39_M00270	hypothetical protein	1.365	0.449005	0.0292462437231	0.143943	no	up	mRNA	286.38	365.86	260.83	428.49	308.97	308.36	304.357	348.607	------	------	------	------	------	------
NIES39_O00760	NIES39_O00760	hypothetical protein	1.365	0.449005	0.0292462437231	0.143943	no	up	mRNA	286.38	365.86	260.83	428.49	308.97	308.36	304.357	348.607	------	------	------	------	------	------
NIES39_Q01870	NIES39_Q01870	two-component sensor histidine kinase	0.759	-0.398602	0.0292816033847	0.143943	no	down	mRNA	7.43	8.1	8.57	4.49	5.03	6.01	8.03333	5.17667	GO:0006355;GO:0000155	BP:regulation of transcription, DNA-templated;MF:phosphorelay sensor kinase activity;	------	------	------	------
NIES39_L05260	NIES39_L05260	probable glycosyl transferase	1.291	0.368732	0.0293932308244	0.144308	no	up	mRNA	44.89	34.95	37.66	35.65	39.86	52.91	39.1667	42.8067	GO:0016021;GO:0016740;GO:0016757	CC:integral component of membrane;MF:transferase activity;MF:transferase activity, transferring glycosyl groups;	------	------	------	------
NIES39_D04140	NIES39_D04140	reverse transcriptase homolog	1.289	0.366013	0.0295953243685	0.145115	no	up	mRNA	109.12	144.6	110.69	119.79	150.22	130.94	121.47	133.65	GO:0003964	MF:RNA-directed DNA polymerase activity;	K00986	ltrA	------	------
NIES39_D04910	NIES39_D04910	hypothetical protein	1.23	0.298401	0.0296752943605	0.145322	no	up	mRNA	7824.53	9314.2	7945.18	8554.71	8559.6	9024.23	8361.3	8712.85	GO:0003964;GO:0004519;GO:0003676	MF:RNA-directed DNA polymerase activity;MF:endonuclease activity;MF:nucleic acid binding;	K00986	ltrA	------	------
NIES39_L03810	NIES39_L03810	hypothetical protein	0.549	-0.864943	0.0297198301653	0.145356	yes	down	mRNA	6.94	5.31	7.57	1.48	4.48	3.14	6.60667	3.03333	------	------	------	------	------	------
NIES39_K02070	NIES39_K02070	reverse transcriptase	1.284	0.361105	0.0297919984465	0.145485	no	up	mRNA	78.27	99.12	78.05	80.81	103.17	95.42	85.1467	93.1333	GO:0003964;GO:0004519;GO:0003676	MF:RNA-directed DNA polymerase activity;MF:endonuclease activity;MF:nucleic acid binding;	K00986	ltrA	------	------
NIES39_O03090	ctaD	cytochrome c oxidase subunit I	0.854	-0.228356	0.0298217823835	0.145485	no	down	mRNA	309.49	254.47	318.59	202.26	217.27	214.2	294.183	211.243	GO:0015990;GO:0009060;GO:0006119;GO:0016021;GO:0005886;GO:0070469;GO:0004129;GO:0020037;GO:0046872	BP:electron transport coupled proton transport;BP:aerobic respiration;BP:oxidative phosphorylation;CC:integral component of membrane;CC:plasma membrane;CC:respiratory chain;MF:cytochrome-c oxidase activity;MF:heme binding;MF:metal ion binding;	K02274	coxA	map00190	Oxidative phosphorylation
NIES39_K01170	NIES39_K01170	hypothetical protein	1.668	0.737696	0.0301961705065	0.146939	no	up	mRNA	67.52	73.94	76.25	108.09	106.42	78.58	72.57	97.6967	GO:0003964;GO:0004519;GO:0003676	MF:RNA-directed DNA polymerase activity;MF:endonuclease activity;MF:nucleic acid binding;	------	------	------	------
NIES39_L05100	NIES39_L05100	hypothetical protein	1.668	0.737696	0.0301961705065	0.146939	no	up	mRNA	67.52	73.94	76.25	108.09	106.42	78.58	72.57	97.6967	GO:0003964;GO:0004519;GO:0003676	MF:RNA-directed DNA polymerase activity;MF:endonuclease activity;MF:nucleic acid binding;	------	------	------	------
NIES39_D00610	NIES39_D00610	putative multidrug efflux pump	0.72	-0.474224	0.0302603635566	0.147066	no	down	mRNA	10.12	7.67	11.15	3.93	7	6.68	9.64667	5.87	GO:0042908;GO:0016021;GO:0005886;GO:0015562	BP:xenobiotic transport;CC:integral component of membrane;CC:plasma membrane;MF:efflux transmembrane transporter activity;	------	------	------	------
NIES39_L06750	NIES39_L06750	histone deacetylase family protein	1.475	0.560259	0.0304601775827	0.147851	no	up	mRNA	23.73	12.06	17.59	16.39	24.34	25.24	17.7933	21.99	GO:0004407	MF:histone deacetylase activity;	------	------	------	------
NIES39_L02800	petG	cytochrome b6-f complex subunit 5	1.203	0.266989	0.0308755402659	0.149566	no	up	mRNA	100.73	91.41	104.8	86.82	114.14	100.82	98.98	100.593	GO:0017004;GO:0015979;GO:0016021;GO:0031676;GO:0009512;GO:0045158	BP:cytochrome complex assembly;BP:photosynthesis;CC:integral component of membrane;CC:plasma membrane-derived thylakoid membrane;CC:cytochrome b6f complex;MF:electron transporter, transferring electrons within cytochrome b6/f complex of photosystem II activity;	K02640	petG	map00195	Photosynthesis
NIES39_O04650	NIES39_O04650	hypothetical protein	1.35	0.433365	0.0308911177541	0.149566	no	up	mRNA	365.69	334.59	383.68	539.85	302.01	373.77	361.32	405.21	------	------	------	------	------	------
NIES39_Q02360	psbB	photosystem II CP47 protein	1.171	0.228195	0.0309369501716	0.1496	no	up	mRNA	3339.31	2967.93	3340.79	3191.53	3290.39	3031.87	3216.01	3171.26	GO:0018298;GO:0009772;GO:0009523;GO:0016021;GO:0031676;GO:0016168;GO:0045156	BP:protein-chromophore linkage;BP:photosynthetic electron transport in photosystem II;CC:photosystem II;CC:integral component of membrane;CC:plasma membrane-derived thylakoid membrane;MF:chlorophyll binding;MF:electron transporter, transferring electrons within the cyclic electron transport pathway of photosynthesis activity;	K02704	psbB	map00195	Photosynthesis
NIES39_C00760	ftsY	signal recognition particle docking protein FtsY	0.643	-0.636667	0.0311349127257	0.150368	no	down	mRNA	7.8	5.63	10.36	2.96	4.54	5.33	7.93	4.27667	GO:0006614;GO:0005737;GO:0031226;GO:0003924;GO:0005525	BP:SRP-dependent cotranslational protein targeting to membrane;CC:cytoplasm;CC:intrinsic component of plasma membrane;MF:GTPase activity;MF:GTP binding;	K03110	ftsY	map02024;map03070;map03060	Quorum sensing;Bacterial secretion system;Protein export
NIES39_A04350	NIES39_A04350	competence protein ComM homolog	1.345	0.427365	0.0313796	0.15136	no	up	mRNA	19.76	13.12	18.21	17.94	16.9	22.98	17.03	19.2733	GO:0005524	MF:ATP binding;	K07391	comM	------	------
NIES39_L01100	NIES39_L01100	hypothetical protein	1.366	0.449652	0.0316011283829	0.152238	no	up	mRNA	95.15	82.23	95.07	80.18	135.17	91.41	90.8167	102.253	GO:0003964;GO:0016787	MF:RNA-directed DNA polymerase activity;MF:hydrolase activity;	------	------	------	------
NIES39_K04410	NIES39_K04410	hypothetical protein	0.535	-0.901519	0.0319277694863	0.15362	yes	down	mRNA	2.34	1.19	1.8	0.64	0.68	1.09	1.77667	0.803333	GO:0006306;GO:0008170;GO:0003677	BP:DNA methylation;MF:N-methyltransferase activity;MF:DNA binding;	------	------	------	------
NIES39_E01920	NIES39_E01920	hypothetical protein	1.636	0.710195	0.0321688542113	0.154549	no	up	mRNA	20.07	20	22.12	42.59	19.67	21.58	20.73	27.9467	GO:0016021	CC:integral component of membrane;	------	------	------	------
NIES39_B00510	NIES39_B00510	hypothetical protein	0.681	-0.554548	0.0322011124809	0.154549	no	down	mRNA	2.39	2.53	1.74	1.15	1.19	1.54	2.22	1.29333	GO:0005509	MF:calcium ion binding;	------	------	------	------
NIES39_C01040	sigB	group 2 RNA polymerase sigma factor SigB	1.347	0.429742	0.0322531977241	0.154607	no	up	mRNA	1792.47	1975.67	1614.34	2639.41	1790.28	1660.19	1794.16	2029.96	GO:0006352;GO:0016987;GO:0003677	BP:DNA-templated transcription, initiation;MF:sigma factor activity;MF:DNA binding;	K03087	rpoS	map02026;map05111	Biofilm formation - Escherichia coli;Biofilm formation - Vibrio cholerae
NIES39_O02680	NIES39_O02680	hypothetical protein	1.385	0.469937	0.0323495345575	0.154876	no	up	mRNA	30.21	43.57	29.11	37.76	44.86	38.38	34.2967	40.3333	------	------	------	------	------	------
NIES39_E01060	NIES39_E01060	putative methyl-accepting chemotaxis protein	0.837	-0.256499	0.0324885264464	0.155346	no	down	mRNA	67.25	64.23	78.55	42.66	52.32	53.86	70.01	49.6133	GO:0007165;GO:0016021	BP:signal transduction;CC:integral component of membrane;	K02660	pilJ	map02025;map02020	Biofilm formation - Pseudomonas aeruginosa;Two-component system
NIES39_E01890	NIES39_E01890	ribonuclease II	1.2	0.263321	0.0325284	0.155346	no	up	mRNA	151.01	127.07	165.02	125.6	163.83	159.37	147.7	149.6	GO:0004540;GO:0003723	MF:ribonuclease activity;MF:RNA binding;	K01147	rnb	------	------
NIES39_L05920	ileS	isoleucyl-tRNA synthetase	0.845	-0.242849	0.0327312995584	0.156122	no	down	mRNA	94.28	79.92	96.09	64.35	61.17	67.06	90.0967	64.1933	GO:0006428;GO:0005737;GO:0000049;GO:0004822;GO:0008270;GO:0002161;GO:0005524	BP:isoleucyl-tRNA aminoacylation;CC:cytoplasm;MF:tRNA binding;MF:isoleucine-tRNA ligase activity;MF:zinc ion binding;MF:aminoacyl-tRNA editing activity;MF:ATP binding;	K01870	ileS	map00970	Aminoacyl-tRNA biosynthesis
NIES39_C02140	chlG	chlorophyll synthase	0.774	-0.36945	0.0329082954857	0.156772	no	down	mRNA	51.27	40.13	58.24	34.63	28.02	34.17	49.88	32.2733	GO:0015995;GO:0016021;GO:0046408	BP:chlorophyll biosynthetic process;CC:integral component of membrane;MF:chlorophyll synthetase activity;	K04040	chlG	map00860	Porphyrin and chlorophyll metabolism
NIES39_K05080	NIES39_K05080	hypothetical protein	1.194	0.255238	0.0331485280332	0.157722	no	up	mRNA	579.66	476.46	562.57	572.51	508.51	537.44	539.563	539.487	GO:0032259;GO:0030745;GO:0008168	BP:methylation;MF:dimethylhistidine N-methyltransferase activity;MF:methyltransferase activity;	------	------	------	------
NIES39_E02800	NIES39_E02800	serine/threonine dehydratase	1.36	0.444094	0.0333089673605	0.158289	no	up	mRNA	19.68	20.67	19.63	24.48	23.29	20.77	19.9933	22.8467	GO:0006520;GO:0030848;GO:0004794;GO:0030170	BP:cellular amino acid metabolic process;MF:threo-3-hydroxyaspartate ammonia-lyase activity;MF:L-threonine ammonia-lyase activity;MF:pyridoxal phosphate binding;	K22589	thadh	------	------
NIES39_A03090	NIES39_A03090	hypothetical protein	0.483	-1.05043	0.0335429963562	0.159205	yes	down	mRNA	3.01	2.53	2.67	1.03	0.79	1.55	2.73667	1.12333	GO:0055085;GO:0016021;GO:0005886	BP:transmembrane transport;CC:integral component of membrane;CC:plasma membrane;	K05802	mscK	------	------
NIES39_D06860	NIES39_D06860	lignostilbene-alpha%2Cbeta-dioxygenase	0.703	-0.507642	0.0339440622411	0.160911	no	down	mRNA	20.59	17.05	26.32	16.3	10.82	10.3	21.32	12.4733	GO:0046872;GO:0016702	MF:metal ion binding;MF:oxidoreductase activity, acting on single donors with incorporation of molecular oxygen, incorporation of two atoms of oxygen;	K00464	diox1	------	------
NIES39_K02010	NIES39_K02010	hypothetical protein	0.785	-0.349674	0.0340787817901	0.161351	no	down	mRNA	59.02	60.55	59.55	29.91	47.24	42.22	59.7067	39.79	------	------	------	------	------	------
NIES39_J00730	NIES39_J00730	hypothetical protein	1.928	0.946984	0.0341437788879	0.16146	yes	up	mRNA	7.89	4.24	10.39	18.54	9.03	7.7	7.50667	11.7567	GO:0016021	CC:integral component of membrane;	------	------	------	------
NIES39_M02400	NIES39_M02400	hypothetical protein	1.163	0.218061	0.0342926046593	0.161965	no	up	mRNA	166.01	150.53	163.21	147.67	155.15	169.26	159.917	157.36	GO:0016021;GO:0005886;GO:0016757	CC:integral component of membrane;CC:plasma membrane;MF:transferase activity, transferring glycosyl groups;	------	------	------	------
NIES39_J02880	NIES39_J02880	hypothetical protein	1.207	0.271688	0.0343450424621	0.162014	no	up	mRNA	154.4	120.11	153.6	138.62	141.36	150.96	142.703	143.647	------	------	K07496	------	------	------
NIES39_D06430	rpsS	30S ribosomal protein S19	1.421	0.50694	0.0346837	0.163412	no	up	mRNA	231.97	182.5	235.94	152.52	342.43	254.1	216.803	249.683	GO:0006412;GO:0015935;GO:0003735;GO:0019843	BP:translation;CC:small ribosomal subunit;MF:structural constituent of ribosome;MF:rRNA binding;	K02965	rpsS	map03010	Ribosome
NIES39_O06740	NIES39_O06740	hypothetical protein	0.541	-0.885276	0.0349030139631	0.164244	yes	down	mRNA	7.55	10.63	10.68	2.92	3.89	6.37	9.62	4.39333	GO:0016021	CC:integral component of membrane;	------	------	------	------
NIES39_O05090	NIES39_O05090	hypothetical protein	0.806	-0.310385	0.0349535034972	0.164281	no	down	mRNA	82.39	69.99	93.48	47.41	59.08	59.58	81.9533	55.3567	GO:0032259;GO:0008168	BP:methylation;MF:methyltransferase activity;	------	------	------	------
NIES39_H00900	NIES39_H00900	hypothetical protein	0.769	-0.379021	0.0350840839376	0.164694	no	down	mRNA	36.61	32.35	34.43	16.49	25.87	24.92	34.4633	22.4267	GO:0005975;GO:0016301;GO:0005524	BP:carbohydrate metabolic process;MF:kinase activity;MF:ATP binding;	------	------	------	------
NIES39_J04030	NIES39_J04030	hypothetical protein	1.158	0.211701	0.0351803590467	0.164945	no	up	mRNA	1361.83	1133.04	1412.23	1243.43	1266.11	1298.81	1302.37	1269.45	------	------	K07093	------	------	------
NIES39_K03350	NIES39_K03350	hypothetical protein	2.232	1.1586	0.0352918586192	0.165115	yes	up	mRNA	5.03	4.29	4.03	7.63	6.53	10.67	4.45	8.27667	------	------	------	------	------	------
NIES39_A00840	NIES39_A00840	hypothetical protein	0.843	-0.246109	0.0353021738752	0.165115	no	down	mRNA	124.71	114.28	130.41	87.72	88.7	85.58	123.133	87.3333	GO:0016021;GO:0005886	CC:integral component of membrane;CC:plasma membrane;	------	------	------	------
NIES39_A08180	purL	phosphoribosylformylglycinamidine synthetase II	1.169	0.225655	0.0355379018516	0.165888	no	up	mRNA	102.66	88.04	99.69	87.91	98.24	100.78	96.7967	95.6433	GO:0006189;GO:0005737;GO:0004642;GO:0000287;GO:0005524	BP:'de novo' IMP biosynthetic process;CC:cytoplasm;MF:phosphoribosylformylglycinamidine synthase activity;MF:magnesium ion binding;MF:ATP binding;	K23269	purL	map00230	Purine metabolism
NIES39_H01140	NIES39_H01140	hypothetical protein	0.804	-0.314685	0.0355536766132	0.165888	no	down	mRNA	67.29	53.59	75.48	36.02	47.9	48.95	65.4533	44.29	GO:0016740	MF:transferase activity;	------	------	------	------
NIES39_D01240	NIES39_D01240	serine/threonine protein phosphatase	1.217	0.283332	0.0356312543512	0.166049	no	up	mRNA	375.4	398.63	366.79	398.97	399.54	366.63	380.273	388.38	GO:0016787	MF:hydrolase activity;	K07313	pphA	------	------
NIES39_K04870	NIES39_K04870	ABC transporter ATP-binding protein	0.822	-0.283548	0.0361810286307	0.168318	no	down	mRNA	83.49	86.92	89.99	50.15	66.57	64.62	86.8	60.4467	GO:0016021;GO:0016787;GO:0042626;GO:0005524	CC:integral component of membrane;MF:hydrolase activity;MF:ATPase activity, coupled to transmembrane movement of substances;MF:ATP binding;	K18889	mdlA	map02010	ABC transporters
NIES39_K04250	aspS	aspartyl-tRNA synthetase	0.736	-0.44291	0.0362249031032	0.168318	no	down	mRNA	18.7	14.07	22.15	8.28	11.86	13.88	18.3067	11.34	GO:0006422;GO:0005737;GO:0050560;GO:0004815;GO:0003676;GO:0005524	BP:aspartyl-tRNA aminoacylation;CC:cytoplasm;MF:aspartate-tRN;MF:aspartate-tRNA ligase activity;MF:nucleic acid binding;MF:ATP binding;	K01876	aspS	map00970	Aminoacyl-tRNA biosynthesis
NIES39_O00870	NIES39_O00870	hypothetical protein	1.165	0.220682	0.0362686878249	0.168318	no	up	mRNA	17298	15893.3	16098.4	14803.6	16645.4	16291.9	16429.9	15913.6	GO:0006310;GO:0032196;GO:0003677	BP:DNA recombination;BP:transposition;MF:DNA binding;	------	------	------	------
NIES39_N00960	NIES39_N00960	putative acetyltransferase	0.72	-0.474381	0.0362927732705	0.168318	no	down	mRNA	15.55	17.09	18.33	10.91	10.88	9.02	16.99	10.27	GO:0008080	MF:N-acetyltransferase activity;	------	------	------	------
NIES39_N00440	sds	solanesyl diphosphate synthase	0.762	-0.392923	0.0364288964313	0.168611	no	down	mRNA	64.97	60.34	84.55	31.83	48.18	54.49	69.9533	44.8333	GO:0008299;GO:0016740	BP:isoprenoid biosynthetic process;MF:transferase activity;	K05356	sds	map00900	Terpenoid backbone biosynthesis
NIES39_K03170	NIES39_K03170	hypothetical protein	1.199	0.261629	0.0364433186379	0.168611	no	up	mRNA	212.51	202.44	235.23	196	229.22	222.74	216.727	215.987	GO:0016021	CC:integral component of membrane;	------	------	------	------
NIES39_J05960	NIES39_J05960	probable glycosyl transferase	0.667	-0.584436	0.0365653258086	0.168972	no	down	mRNA	7.13	5.69	6.7	3.48	4.28	3.18	6.50667	3.64667	GO:0016740;GO:0016757	MF:transferase activity;MF:transferase activity, transferring glycosyl groups;	------	------	------	------
NIES39_O05250	NIES39_O05250	hypothetical protein	1.48	0.565232	0.0366430573342	0.169129	no	up	mRNA	11.95	14.68	8.51	15.89	12.28	16.1	11.7133	14.7567	GO:0032259;GO:0008168	BP:methylation;MF:methyltransferase activity;	------	------	------	------
NIES39_Q02950	NIES39_Q02950	TPR domain protein	0.77	-0.37701	0.0367206041588	0.169284	no	down	mRNA	45.32	48.56	57.39	32.82	31.08	33.52	50.4233	32.4733	------	------	------	------	------	------
NIES39_L01000	proB	glutamate 5-kinase	0.525	-0.929149	0.0370396745253	0.170551	yes	down	mRNA	5.54	6.32	4.21	1.26	2.45	3.49	5.35667	2.4	GO:0055129;GO:0005737;GO:0004349;GO:0003723;GO:0005524	BP:L-proline biosynthetic process;CC:cytoplasm;MF:glutamate 5-kinase activity;MF:RNA binding;MF:ATP binding;	K00931	proB	map00330;map00332	Arginine and proline metabolism;Carbapenem biosynthesis
NIES39_R01230	NIES39_R01230	pentapeptide repeat-containing protein	0.717	-0.479758	0.0371294595434	0.17076	no	down	mRNA	11.3	7.86	12.39	4.67	6.77	7.62	10.5167	6.35333	------	------	------	------	------	------
NIES39_O05410	tsf	elongation factor Ts	1.235	0.304719	0.0373289992582	0.171473	no	up	mRNA	176.24	151.17	190.92	157.3	210.93	164.98	172.777	177.737	GO:0005737;GO:0003746	CC:cytoplasm;MF:translation elongation factor activity;	K02357	tsf	------	------
NIES39_L06220	NIES39_L06220	trehalose synthase	1.193	0.255007	0.0375153600654	0.172038	no	up	mRNA	50	41.25	52.61	41.75	52.65	50.66	47.9533	48.3533	GO:0005975;GO:0046872;GO:0016757;GO:0047471	BP:carbohydrate metabolic process;MF:metal ion binding;MF:transferase activity, transferring glycosyl groups;MF:maltose alpha-D-glucosyltransferase activity;	K05343	treS	map00500	Starch and sucrose metabolism
NIES39_A08280	atpG	ATP synthase b' chain	1.195	0.257126	0.0375611	0.172038	no	up	mRNA	738.4	581.61	739.66	579.9	761.32	709.59	686.557	683.603	GO:0016021;GO:0031676;GO:0045263;GO:0016787;GO:0046933	CC:integral component of membrane;CC:plasma membrane-derived thylakoid membrane;CC:proton-transporting ATP synthase complex, coupling factor;MF:hydrolase activity;MF:proton-transporting ATP synthase activity, rotational mechanism;	K02109	atpF	map00195;map00190	Photosynthesis;Oxidative phosphorylation
NIES39_D03660	ffh	signal recognition particle protein	0.824	-0.279088	0.0376036694205	0.172038	no	down	mRNA	62.33	53.71	67.98	37.05	43.38	47.37	61.34	42.6	GO:0006614;GO:0048500;GO:0003924;GO:0008312;GO:0005525	BP:SRP-dependent cotranslational protein targeting to membrane;CC:signal recognition particle;MF:GTPase activity;MF:7S RNA binding;MF:GTP binding;	K03106	ffh	map02024;map03070;map03060	Quorum sensing;Bacterial secretion system;Protein export
NIES39_D04440	NIES39_D04440	hypothetical protein	1.179	0.237642	0.0376305814147	0.172038	no	up	mRNA	246.94	224.54	250.57	245.21	225.91	244.07	240.683	238.397	------	------	K22684	------	------	------
NIES39_L06350	NIES39_L06350	CinA-like protein	0.723	-0.468308	0.0377691	0.172467	no	down	mRNA	21.09	18.14	24.63	8.82	14.76	15.26	21.2867	12.9467	------	------	K03742	pncC	map00760	Nicotinate and nicotinamide metabolism
NIES39_J00450	NIES39_J00450	hypothetical protein	1.235	0.305026	0.0378600551112	0.172678	no	up	mRNA	58.11	43.41	51.54	46.49	59.04	53.67	51.02	53.0667	GO:0016021	CC:integral component of membrane;	------	------	------	------
NIES39_J05220	NIES39_J05220	hypothetical protein	1.301	0.379791	0.0381729900674	0.173899	no	up	mRNA	115.37	105.11	150.58	113.12	126.31	156.88	123.687	132.103	GO:0016740	MF:transferase activity;	------	------	------	------
NIES39_K03000	NIES39_K03000	hypothetical protein	0.525	-0.928335	0.0384847063197	0.175112	yes	down	mRNA	2.62	3.17	3.1	0.83	1.52	1.6	2.96333	1.31667	------	------	------	------	------	------
NIES39_L05390	NIES39_L05390	hypothetical protein	1.292	0.36984	0.0385512180129	0.17518	no	up	mRNA	1027.67	1404.67	994.88	1204.2	1199.98	1295.16	1142.41	1233.11	------	------	------	------	------	------
NIES39_K02310	NIES39_K02310	hypothetical protein	0.633	-0.659129	0.0385905480517	0.17518	no	down	mRNA	44.12	27.16	31.91	15.2	17.99	20.6	34.3967	17.93	------	------	------	------	------	------
NIES39_D03390	NIES39_D03390	hypothetical protein	1.347	0.429866	0.0386896451291	0.175423	no	up	mRNA	49.81	45.43	52.5	64.48	40.58	60.97	49.2467	55.3433	------	------	------	------	------	------
NIES39_D02560	NIES39_D02560	hypothetical protein	0.534	-0.903871	0.0390260357433	0.176741	yes	down	mRNA	2.91	3.67	6.21	1.87	2.26	1.56	4.26333	1.89667	GO:0016021	CC:integral component of membrane;	------	------	------	------
NIES39_E01550	secG	hypothetical protein	1.203	0.266282	0.0391427699182	0.176942	no	up	mRNA	3035.57	2638.54	2870.18	2418.16	3180.94	2702.93	2848.1	2767.34	GO:0009306;GO:0016021;GO:0005886;GO:0015450	BP:protein secretion;CC:integral component of membrane;CC:plasma membrane;MF:P-P-bond-hydrolysis-driven protein transmembrane transporter activity;	K03075	secG	map02024;map03070;map03060	Quorum sensing;Bacterial secretion system;Protein export
NIES39_E02040	valS	valyl-tRNA synthetase	0.778	-0.362452	0.0391622203024	0.176942	no	down	mRNA	30.3	20.4	35.57	16.9	20.57	18.76	28.7567	18.7433	GO:0006438;GO:0005737;GO:0004832;GO:0005524;GO:0002161	BP:valyl-tRNA aminoacylation;CC:cytoplasm;MF:valine-tRNA ligase activity;MF:ATP binding;MF:aminoacyl-tRNA editing activity;	K01873	valS	map00970	Aminoacyl-tRNA biosynthesis
NIES39_H00650	psbD1	photosystem II reaction center D2 protein	1.171	0.227208	0.0394663900368	0.178107	no	up	mRNA	5584.67	5070.64	5450.06	5406.12	5395.56	5017.42	5368.46	5273.03	GO:0018298;GO:0009772;GO:0009523;GO:0016021;GO:0031676;GO:0016168;GO:0010242;GO:0045156;GO:0005506	BP:protein-chromophore linkage;BP:photosynthetic electron transport in photosystem II;CC:photosystem II;CC:integral component of membrane;CC:plasma membrane-derived thylakoid membrane;MF:chlorophyll binding;MF:oxygen evolving activity;MF:electron transporter, transferring electrons within the cyclic electron transport pathway of photosynthesis activity;MF:iron ion binding;	K02706	psbD	map00195	Photosynthesis
NIES39_Q01200	NIES39_Q01200	phosphoribosyltransferase	0.611	-0.711786	0.0397757723697	0.179293	no	down	mRNA	15.18	19.18	13.25	6.07	8.61	9.88	15.87	8.18667	------	------	K07100	------	------	------
NIES39_K04440	NIES39_K04440	reverse transcriptase homolog	1.224	0.291347	0.0398369835619	0.17936	no	up	mRNA	87.75	98.08	85.44	85.21	95.67	100.85	90.4233	93.91	GO:0003964;GO:0004519;GO:0003676	MF:RNA-directed DNA polymerase activity;MF:endonuclease activity;MF:nucleic acid binding;	K00986	ltrA	------	------
NIES39_A02550	NIES39_A02550	TPR domain protein	0.793	-0.335173	0.0399729044891	0.179761	no	down	mRNA	50.15	39.99	45.16	29.18	31.48	29.35	45.1	30.0033	------	------	------	------	------	------
NIES39_J00250	NIES39_J00250	hypothetical protein	0.764	-0.388476	0.040357	0.181277	no	down	mRNA	34.05	28.91	33.02	17.43	22.72	21.4	31.9933	20.5167	GO:0016021;GO:0005886;GO:0008233	CC:integral component of membrane;CC:plasma membrane;MF:peptidase activity;	------	------	------	------
NIES39_N00180	NIES39_N00180	hypothetical protein	0.738	-0.438011	0.0406546361683	0.182402	no	down	mRNA	28.65	23.91	24.64	13.29	15.6	19.16	25.7333	16.0167	GO:0016740	MF:transferase activity;	------	------	------	------
NIES39_M00240	NIES39_M00240	reverse transcriptase	1.216	0.281943	0.0407253221664	0.182506	no	up	mRNA	1146.29	1293.42	1086.69	1098.89	1308.18	1228.59	1175.47	1211.89	GO:0003964;GO:0004519;GO:0003676	MF:RNA-directed DNA polymerase activity;MF:endonuclease activity;MF:nucleic acid binding;	K00986	ltrA	------	------
NIES39_D07580	NIES39_D07580	WD-40 repeat protein	2.647	1.40418	0.0412805381624	1	yes	up	mRNA	0.17	0.04	0.52	0.44	0.56	0.6	0.243333	0.533333	------	------	------	------	------	------
NIES39_E01600	NIES39_E01600	hypothetical protein	1.199	0.262281	0.0413777080111	0.185215	no	up	mRNA	372.38	304.49	436.01	360.06	360.19	379.6	370.96	366.617	------	------	------	------	------	------
NIES39_Q00020	NIES39_Q00020	hypothetical protein	1.533	0.616455	0.0416253906537	0.186107	no	up	mRNA	40.54	32.27	43.52	34.19	51.98	58.78	38.7767	48.3167	GO:0016021	CC:integral component of membrane;	------	------	------	------
NIES39_Q00550	NIES39_Q00550	reverse transcriptase homolog	1.227	0.294654	0.0416975652396	0.186214	no	up	mRNA	1464.23	1730.8	1382.91	1557.63	1612.57	1603.73	1525.98	1591.31	GO:0003964;GO:0004519;GO:0003676	MF:RNA-directed DNA polymerase activity;MF:endonuclease activity;MF:nucleic acid binding;	K00986	ltrA	------	------
NIES39_C02120	NIES39_C02120	hypothetical protein	1.178	0.23583	0.0418564791239	0.186707	no	up	mRNA	1016.76	945.75	1117.66	924.25	989.34	1015.08	1026.72	976.223	------	------	------	------	------	------
NIES39_E02600	NIES39_E02600	two-component hybrid histidine kinase	0.602	-0.731322	0.0420275720315	0.187185	no	down	mRNA	5.84	5.38	8.76	2.48	3.91	3.65	6.66	3.34667	GO:0000155	MF:phosphorelay sensor kinase activity;	K11527	------	------	------
NIES39_D00300	thrC	threonine synthase	1.284	0.360726	0.0421458463876	0.187185	no	up	mRNA	1749.45	1175.38	1757.12	1172.92	1872.21	2020.68	1560.65	1688.6	GO:0004795	MF:threonine synthase activity;	K01733	thrC	map00750;map00260	Vitamin B6 metabolism;Glycine, serine and threonine metabolism
NIES39_J04750	NIES39_J04750	hypothetical protein	1.671	0.740375	0.0421464946541	0.187185	no	up	mRNA	20.85	20.63	8.49	22.26	22.42	25.56	16.6567	23.4133	GO:0003964;GO:0004519;GO:0003676	MF:RNA-directed DNA polymerase activity;MF:endonuclease activity;MF:nucleic acid binding;	------	------	------	------
NIES39_O05470	NIES39_O05470	hypothetical protein	0.769	-0.37831	0.0421578813159	0.187185	no	down	mRNA	52.01	40.95	62.61	37	31.27	31.26	51.8567	33.1767	GO:0016887;GO:0005524	MF:ATPase activity;MF:ATP binding;	------	------	------	------
NIES39_K03150	NIES39_K03150	reverse transcriptase homolog	1.258	0.330971	0.0424831021589	0.188412	no	up	mRNA	214.4	278.44	210.72	247.88	263.49	242.36	234.52	251.243	GO:0003964	MF:RNA-directed DNA polymerase activity;	K00986	ltrA	------	------
NIES39_C03310	NIES39_C03310	virulence factor MviN homolog	0.581	-0.782801	0.0425361014124	0.18843	no	down	mRNA	5.28	3.99	4.08	2.97	1.42	2.17	4.45	2.18667	GO:0071555;GO:0008360;GO:0009252;GO:0005887;GO:0015648	BP:cell wall organization;BP:regulation of cell shape;BP:peptidoglycan biosynthetic process;CC:integral component of plasma membrane;MF:lipid-linked peptidoglycan transporter activity;	K03980	murJ	------	------
NIES39_A02640	NIES39_A02640	putative phosphate ABC transport substrate-binding protein	1.224	0.291332	0.0426127797594	0.188553	no	up	mRNA	61.32	46.81	58.54	51.53	61.7	57.98	55.5567	57.07	GO:0035435;GO:0043190;GO:0042301	BP:phosphate ion transmembrane transport;CC:ATP-binding cassett;MF:phosphate ion binding;	K02040	pstS	map05152;map02010;map02020	Tuberculosis;ABC transporters;Two-component system
NIES39_A04460	NIES39_A04460	HlyD family secretion protein	1.818	0.862029	0.0427067531174	0.188752	yes	up	mRNA	4.95	3.57	3.45	10.75	3.75	3.55	3.99	6.01667	GO:0016021	CC:integral component of membrane;	K11003	hlyD	map03070;map05133	Bacterial secretion system;Pertussis
NIES39_D07890	NIES39_D07890	reverse transcriptase	1.212	0.277955	0.04279	0.188904	no	up	mRNA	3560.09	4190.11	3588.24	3829.47	3829.32	3933.75	3779.48	3864.18	GO:0003964;GO:0004519;GO:0003676	MF:RNA-directed DNA polymerase activity;MF:endonuclease activity;MF:nucleic acid binding;	------	------	------	------
NIES39_R01200	mreB	rod shape-determining protein	0.726	-0.461984	0.0428663746546	0.189024	no	down	mRNA	16.82	18.33	22.69	10.37	11.84	13.04	19.28	11.75	GO:0008360;GO:0000902;GO:0005737;GO:0005524	BP:regulation of cell shape;BP:cell morphogenesis;CC:cytoplasm;MF:ATP binding;	K03569	mreB	------	------
NIES39_O04060	NIES39_O04060	probable tRNA/rRNA methyltransferase	1.179	0.237144	0.0430462204705	0.1896	no	up	mRNA	159.33	138.18	150.54	148.63	147.53	147.69	149.35	147.95	GO:0006396;GO:0008173;GO:0003723	BP:RNA processing;MF:RNA methyltransferase activity;MF:RNA binding;	K03218	rlmB	------	------
NIES39_J02850	NIES39_J02850	hypothetical protein	2.419	1.27453	0.0432207165045	1	yes	up	mRNA	3.55	3.78	2.9	4.1	9.64	6.84	3.41	6.86	------	------	------	------	------	------
NIES39_L05130	NIES39_L05130	hypothetical protein	1.225	0.292292	0.0432431983625	0.190187	no	up	mRNA	3758.45	4408.86	3633.33	4170.05	4048.41	3991.36	3933.55	4069.94	GO:0003964	MF:RNA-directed DNA polymerase activity;	------	------	------	------
NIES39_C02910	NIES39_C02910	hypothetical protein	1.336	0.417607	0.0432782570047	0.190187	no	up	mRNA	23.79	24.05	20.54	21.69	26.09	29.45	22.7933	25.7433	------	------	------	------	------	------
NIES39_E04160	NIES39_E04160	para-aminobenzoate synthase%2C subunit I	0.751	-0.412689	0.0434657979909	0.190712	no	down	mRNA	27.99	21.43	30.14	11.28	18.71	20.5	26.52	16.83	GO:0009396;GO:0003824	BP:folic acid-containing compound biosynthetic process;MF:catalytic activity;	K03342	pabBC	map00790	Folate biosynthesis
NIES39_C05050	NIES39_C05050	uracil phosphoribosyltransferase	1.22	0.2863	0.0434966472679	0.190712	no	up	mRNA	197.78	161.95	203.1	164.79	221.73	184.68	187.61	190.4	GO:0006223;GO:0044206;GO:0009116;GO:0004845;GO:0005525	BP:uracil salvage;BP:UMP salvage;BP:nucleoside metabolic process;MF:uracil phosphoribosyltransferase activity;MF:GTP binding;	K00761	upp	map00240	Pyrimidine metabolism
NIES39_Q00420	NIES39_Q00420	hypothetical protein	0.386	-1.37211	0.0436176399426	1	yes	down	mRNA	96.26	59.47	63.86	21.06	21.62	24.5	73.1967	22.3933	------	------	------	------	------	------
NIES39_K00660	cruP	lycopene cyclase	0.708	-0.497632	0.0437848402795	0.191758	no	down	mRNA	8.63	9.11	11.01	5.45	5.82	5.87	9.58333	5.71333	------	------	K14606	cruP	map00906	Carotenoid biosynthesis
NIES39_E04170	NIES39_E04170	ADP-heptose synthase homolog	0.808	-0.308113	0.0439268664209	0.192161	no	down	mRNA	61.22	53.65	75.01	39.3	43.95	45.1	63.2933	42.7833	GO:0005975;GO:0016773;GO:0016779;GO:0016301	BP:carbohydrate metabolic process;MF:phosphotransferase activity, alcohol group as acceptor;MF:nucleotidyltransferase activity;MF:kinase activity;	K21344	rfaE1	map00540	Lipopolysaccharide biosynthesis
NIES39_A03210	NIES39_A03210	hypothetical protein	0.718	-0.477566	0.0444230236818	0.194111	no	down	mRNA	42.61	45.1	46.29	22.23	26.02	31.86	44.6667	26.7033	------	------	------	------	------	------
NIES39_A02920	NIES39_A02920	hypothetical protein	0.775	-0.368232	0.0446793322369	0.19501	no	down	mRNA	47.38	41.07	41.77	28.21	30.07	26.27	43.4067	28.1833	GO:0009252;GO:0016740	BP:peptidoglycan biosynthetic process;MF:transferase activity;	K19234	ynhG	------	------
NIES39_D07990	NIES39_D07990	reverse transcriptase homolog	1.219	0.286194	0.0450486458048	0.1964	no	up	mRNA	343.34	426.4	363.89	361.52	408.36	404.9	377.877	391.593	GO:0003964;GO:0004519;GO:0003676	MF:RNA-directed DNA polymerase activity;MF:endonuclease activity;MF:nucleic acid binding;	K00986	ltrA	------	------
NIES39_B00520	NIES39_B00520	hypothetical protein	1.428	0.514311	0.0452648487784	0.197119	no	up	mRNA	126.77	63.31	131.99	81.99	166.32	129.63	107.357	125.98	------	------	------	------	------	------
NIES39_L01090	NIES39_L01090	hypothetical protein	1.466	0.551911	0.0455761742884	0.197918	no	up	mRNA	9.77	11.67	16.68	13.67	15.39	17.37	12.7067	15.4767	GO:0003964;GO:0004519;GO:0003676	MF:RNA-directed DNA polymerase activity;MF:endonuclease activity;MF:nucleic acid binding;	K00986	ltrA	------	------
NIES39_A05150	NIES39_A05150	hypothetical protein	0.765	-0.386283	0.0455817657314	0.197918	no	down	mRNA	47.14	34.5	47.66	24.2	26.77	31.66	43.1	27.5433	GO:0016787	MF:hydrolase activity;	------	------	------	------
NIES39_J05280	NIES39_J05280	putative acyltransferase	1.473	0.5587	0.0456023143612	0.197918	no	up	mRNA	25.98	16.58	29.32	36.43	30.16	20.38	23.96	28.99	GO:0016746	MF:transferase activity, transferring acyl groups;	------	------	------	------
NIES39_L01460	NIES39_L01460	putative transposase	0.76	-0.395862	0.0458084661228	0.198215	no	down	mRNA	111.02	89.32	132.84	81.34	59.02	67.48	111.06	69.28	------	------	------	------	------	------
NIES39_R01130	NIES39_R01130	reverse transcriptase	1.38	0.464277	0.0459279749343	0.198215	no	up	mRNA	10.15	10.07	10.89	11.2	12.56	12.5	10.37	12.0867	GO:0003964;GO:0004519;GO:0003676	MF:RNA-directed DNA polymerase activity;MF:endonuclease activity;MF:nucleic acid binding;	K00986	ltrA	------	------
NIES39_M01000	NIES39_M01000	reverse transcriptase	1.38	0.464277	0.0459279749343	0.198215	no	up	mRNA	10.15	10.07	10.89	11.2	12.56	12.5	10.37	12.0867	GO:0003964;GO:0004519;GO:0003676	MF:RNA-directed DNA polymerase activity;MF:endonuclease activity;MF:nucleic acid binding;	K00986	ltrA	------	------
NIES39_A07660	NIES39_A07660	reverse transcriptase	1.38	0.464277	0.0459279749343	0.198215	no	up	mRNA	10.15	10.07	10.89	11.2	12.56	12.5	10.37	12.0867	GO:0003964;GO:0004519;GO:0003676	MF:RNA-directed DNA polymerase activity;MF:endonuclease activity;MF:nucleic acid binding;	K00986	ltrA	------	------
NIES39_F00400	NIES39_F00400	reverse transcriptase	1.38	0.464277	0.0459279749343	0.198215	no	up	mRNA	10.15	10.07	10.89	11.2	12.56	12.5	10.37	12.0867	GO:0003964;GO:0004519;GO:0003676	MF:RNA-directed DNA polymerase activity;MF:endonuclease activity;MF:nucleic acid binding;	K00986	ltrA	------	------
NIES39_A01850	zwf	glucose-6-phosphate 1-dehydrogenase	1.258	0.33148	0.0461788211541	0.199075	no	up	mRNA	213.02	185.74	212.7	262.52	194	186.6	203.82	214.373	GO:0006098;GO:0006006;GO:0004345;GO:0050661	BP:pentose-phosphate shunt;BP:glucose metabolic process;MF:glucose-6-phosphate dehydrogenase activity;MF:NADP binding;	K00036	zwf	map00030;map00480;map05415;map05230	Pentose phosphate pathway;Glutathione metabolism;Diabetic cardiomyopathy;Central carbon metabolism in cancer
NIES39_P00020	NIES39_P00020	serine/threonine protein kinase	1.392	0.47696	0.0462764548008	0.199273	no	up	mRNA	26.82	20.16	18.7	33.65	19.36	23.64	21.8933	25.55	GO:0106311;GO:0005524;GO:0106310	old GO;MF:ATP binding;MF:old GO;	------	------	------	------
NIES39_N00430	NIES39_N00430	putative methyl-accepting chemotaxis protein	0.432	-1.2115	0.0463033711562	1	yes	down	mRNA	2.27	1.35	2.2	0.93	0.5	0.67	1.94	0.7	GO:0007165;GO:0016021	BP:signal transduction;CC:integral component of membrane;	------	------	------	------
NIES39_R00880	NIES39_R00880	hypothetical protein	2.25	1.17009	0.0463959344388	1	yes	up	mRNA	3.2	1.87	1.66	4.14	4.58	3.97	2.24333	4.23	GO:0016740	MF:transferase activity;	------	------	------	------
NIES39_C02380	NIES39_C02380	1-pyrroline-5 carboxylate dehydrogenase	0.832	-0.264898	0.0464221340588	0.199591	no	down	mRNA	26.41	22.16	26.03	16.34	17.92	18.19	24.8667	17.4833	GO:0010133;GO:0003700;GO:0003842;GO:0016620;GO:0004657	BP:proline catabolic process to glutamate;MF:transcription factor activity, sequence-specific DNA binding;MF:1-pyrroline-5-carboxylate dehydrogenase activity;MF:oxidoreductase activity, acting on the aldehyde or oxo group of donors, NAD or NADP as acceptor;MF:proline dehydrogenase activity;	K13821	putA	map00250;map00330	Alanine, aspartate and glutamate metabolism;Arginine and proline metabolism
NIES39_J02520	NIES39_J02520	hypothetical protein	0.82	-0.28566	0.0465004536612	0.199591	no	down	mRNA	142.27	121.53	152.06	91.15	92.88	98.91	138.62	94.3133	------	------	------	------	------	------
NIES39_L02780	smtB	ArsR family transcriptional regulator	1.377	0.46129	0.0465680690551	0.199591	no	up	mRNA	28.87	25.49	39.78	41.36	30.07	35.75	31.38	35.7267	GO:0003700	MF:transcription factor activity, sequence-specific DNA binding;	K21903	cadC	------	------
NIES39_C05220	NIES39_C05220	RNA polymerase ECF-type sigma factor	0.769	-0.379417	0.0465953882235	0.199591	no	down	mRNA	55.93	44.26	73.58	29	40.9	41.75	57.9233	37.2167	GO:0006352;GO:0016987;GO:0003677	BP:DNA-templated transcription, initiation;MF:sigma factor activity;MF:DNA binding;	------	------	------	------
NIES39_N01120	NIES39_N01120	reverse transcriptase	1.247	0.318628	0.0466092722157	0.199591	no	up	mRNA	225.47	275.72	206.39	236.66	256.2	256.34	235.86	249.733	GO:0003964;GO:0004519;GO:0003676	MF:RNA-directed DNA polymerase activity;MF:endonuclease activity;MF:nucleic acid binding;	K00986	ltrA	------	------
NIES39_N00140	NIES39_N00140	hypothetical protein	0.06	-4.06416	0.0467021762616	1	yes	down	mRNA	2.99	0	13.84	0	0	0	5.61	0	GO:0016740	MF:transferase activity;	------	------	------	------
NIES39_J01620	NIES39_J01620	hypothetical protein	1.178	0.236038	0.0467155349781	0.199824	no	up	mRNA	94.96	87.69	101.78	89.73	96.73	95.14	94.81	93.8667	GO:0016021	CC:integral component of membrane;	------	------	------	------
NIES39_A04450	NIES39_A04450	ABC transporter ATP-binding protein	2.048	1.0345	0.0468858583717	0.20033	yes	up	mRNA	12.78	12.27	10.65	34.12	12.29	14.43	11.9	20.28	GO:0016021;GO:0042626;GO:0008233;GO:0005524	CC:integral component of membrane;MF:ATPase activity, coupled to transmembrane movement of substances;MF:peptidase activity;MF:ATP binding;	K11004	hlyB	map03070;map02010;map05133	Bacterial secretion system;ABC transporters;Pertussis
NIES39_D03600	NIES39_D03600	hypothetical protein	1.153	0.205493	0.0472108	0.201269	no	up	mRNA	703.27	609.79	683.88	594.88	650.81	673.52	665.647	639.737	GO:0016740	MF:transferase activity;	------	------	------	------
NIES39_Q00940	NIES39_Q00940	stationary-phase survival protein SurE homolog	1.242	0.312208	0.0472291582818	0.201269	no	up	mRNA	84.59	79.85	76.08	75.48	92.55	82.21	80.1733	83.4133	GO:0008253	MF:5'-nucleotidase activity;	K03787	surE	map00240;map00230;map00760	Pyrimidine metabolism;Purine metabolism;Nicotinate and nicotinamide metabolism
NIES39_A00650	NIES39_A00650	putative short-chain dehydrogenase	0.524	-0.931068	0.0472621533446	0.201269	yes	down	mRNA	8.8	5.84	6.2	2.64	2.5	4.05	6.94667	3.06333	GO:0016491	MF:oxidoreductase activity;	------	------	------	------
NIES39_F00560	NIES39_F00560	putative peroxiredoxin	1.147	0.198237	0.0475731308295	0.20237	no	up	mRNA	2255.41	1960	2222.03	1846.77	2114.68	2205.22	2145.81	2055.56	GO:0004601;GO:0051920	MF:peroxidase activity;MF:peroxiredoxin activity;	K24158	prx	------	------
NIES39_Q02980	cysK	cysteine synthase	0.827	-0.273844	0.0476618213034	0.202523	no	down	mRNA	89.27	87.17	89.22	55.11	65.34	64.5	88.5533	61.65	GO:0006535;GO:0004124	BP:cysteine biosynthetic process from serine;MF:cysteine synthase activity;	K01738	cysK	map00270;map00920	Cysteine and methionine metabolism;Sulfur metabolism
NIES39_A08150	NIES39_A08150	hypothetical protein	1.174	0.231766	0.0478693049886	0.202899	no	up	mRNA	800.35	644.88	848.48	778.89	747.93	731.26	764.57	752.693	------	------	------	------	------	------
NIES39_D03960	NIES39_D03960	hypothetical protein	1.506	0.590726	0.0478743635231	0.202899	no	up	mRNA	85.9	58.03	87.31	82.16	122.14	73.06	77.08	92.4533	------	------	------	------	------	------
NIES39_L02850	NIES39_L02850	putative transposase	1.167	0.223205	0.0479504661924	0.202899	no	up	mRNA	2697.45	2773.52	2664.9	2595.48	2667.41	2716.37	2711.96	2659.75	------	------	------	------	------	------
NIES39_D07750	gvpW	gas vesicle protein GvpW	1.209	0.273318	0.0479916019262	0.202899	no	up	mRNA	80.99	92.72	96.88	80.51	95.85	100.41	90.1967	92.2567	GO:0031412;GO:0031411;GO:0005773	BP:gas vesicle organization;CC:gas vesicle;CC:vacuole;	------	------	------	------
NIES39_G00880	cobL	precorrin-6y C5%2C15-methyltransferase	0.49	-1.03004	0.0480134552561	0.202899	yes	down	mRNA	2.73	3.54	2.96	1.54	1.45	0.81	3.07667	1.26667	GO:0009236;GO:0008276	BP:cobalamin biosynthetic process;MF:protein methyltransferase activity;	K00595	cobL-cbiET	map00860	Porphyrin and chlorophyll metabolism
NIES39_A02940	rbfA	ribosome-binding factor A	1.248	0.319993	0.0480831072404	0.202971	no	up	mRNA	92.17	86.86	110.31	89.82	100.38	108.5	96.4467	99.5667	GO:0030490;GO:0005737	BP:maturation of SSU-rRNA;CC:cytoplasm;	K02834	rbfA	------	------
NIES39_F00030	NIES39_F00030	putative HNH endonuclease	1.24	0.310416	0.0481517613567	0.203038	no	up	mRNA	125.93	143.05	114.68	120.86	141.77	139.81	127.887	134.147	GO:0003964;GO:0004519;GO:0003676	MF:RNA-directed DNA polymerase activity;MF:endonuclease activity;MF:nucleic acid binding;	------	------	------	------
NIES39_D06870	NIES39_D06870	hypothetical protein	0.664	-0.591067	0.0482162571964	0.203088	no	down	mRNA	7.39	9.79	13.43	6.73	4.86	5.42	10.2033	5.67	GO:0016021	CC:integral component of membrane;	------	------	------	------
NIES39_O05420	rpsB	30S ribosomal protein S2	1.241	0.311899	0.0484489301504	0.203845	no	up	mRNA	214.87	178.42	218.68	161.05	262.93	215.39	203.99	213.123	GO:0006412;GO:0015935;GO:0003735	BP:translation;CC:small ribosomal subunit;MF:structural constituent of ribosome;	K02967	rpsB	map03010	Ribosome
NIES39_O04480	efp	translation elongation factor EF-P	1.27	0.344402	0.0485343667035	0.203982	no	up	mRNA	238.57	179.95	246.81	168.79	281.94	251.24	221.777	233.99	GO:0005737;GO:0003746	CC:cytoplasm;MF:translation elongation factor activity;	K02356	efp	------	------
NIES39_A00860	NIES39_A00860	hypothetical protein	1.215	0.281353	0.0485901492222	0.203994	no	up	mRNA	66.66	47.36	69.17	63.46	63.22	59.86	61.0633	62.18	GO:0018101;GO:0005737;GO:0016021;GO:0005509;GO:0004668	BP:protein citrullination;CC:cytoplasm;CC:integral component of membrane;MF:calcium ion binding;MF:protein-arginine deiminase activity;	K01481	------	------	------
NIES39_K03790	avtA	valine-pyruvate aminotransferase	1.358	0.441606	0.0491678779422	0.205815	no	up	mRNA	42.62	28.84	46.33	57.71	38.59	36.1	39.2633	44.1333	GO:0009058;GO:0008483;GO:0009042;GO:0030170	BP:biosynthetic process;MF:transaminase activity;MF:valine-pyruvate transaminase activity;MF:pyridoxal phosphate binding;	K00835	avtA	map00290	Valine, leucine and isoleucine biosynthesis
NIES39_A03330	NIES39_A03330	pentapeptide repeat-containing protein	0.834	-0.261614	0.0493322192848	0.205815	no	down	mRNA	65.6	60.34	68.14	42.75	43.94	49.72	64.6933	45.47	GO:0016021	CC:integral component of membrane;	------	------	------	------
NIES39_J05210	NIES39_J05210	hypothetical protein	0.82	-0.286627	0.0493423685152	0.205815	no	down	mRNA	30.5	31.13	33.18	18.52	24.71	22.61	31.6033	21.9467	------	------	------	------	------	------
NIES39_K05160	NIES39_K05160	hypothetical protein	0.612	-0.708995	0.0493724935557	0.205815	no	down	mRNA	3.19	2.33	4.51	1.29	1.86	2	3.34333	1.71667	GO:0016021	CC:integral component of membrane;	------	------	------	------
NIES39_C04280	NIES39_C04280	hypothetical protein	1.202	0.265951	0.0493854038628	0.205815	no	up	mRNA	269.27	216.78	259.95	242.68	264.76	232.07	248.667	246.503	GO:0016021	CC:integral component of membrane;	------	------	------	------
NIES39_L02510	NIES39_L02510	hypothetical protein	0.845	-0.242439	0.0494053	0.205815	no	down	mRNA	800.27	869.91	824.9	580.28	585.36	601.91	831.693	589.183	------	------	------	------	------	------
NIES39_A08040	NIES39_A08040	radical SAM domain protein	1.204	0.268404	0.0494356109378	0.205815	no	up	mRNA	311.81	321.8	300.05	339.51	284.73	326.09	311.22	316.777	GO:0003824;GO:0051536	MF:catalytic activity;MF:iron-sulfur cluster binding;	------	------	------	------
NIES39_J00490	apcF	allophycocyanin beta-18 subunit	1.162	0.216943	0.0494512448094	0.205815	no	up	mRNA	1593.22	1327.04	1618.66	1266.52	1580.77	1540.82	1512.97	1462.7	GO:0015979;GO:0018298;GO:0030089;GO:0031676	BP:photosynthesis;BP:protein-chromophore linkage;CC:phycobilisome;CC:plasma membrane-derived thylakoid membrane;	K02097	apcF	map00196	Photosynthesis - antenna proteins
NIES39_N01130	pheS	phenylalanyl-tRNA synthetase alpha subunit	0.752	-0.410747	0.0495955547311	0.206193	no	down	mRNA	27.55	24.6	26.94	14.99	20.15	14.75	26.3633	16.63	GO:0006432;GO:0005737;GO:0004826;GO:0000049;GO:0000287;GO:0005524	BP:phenylalanyl-tRNA aminoacylation;CC:cytoplasm;MF:phenylalanine-tRNA ligase activity;MF:tRNA binding;MF:magnesium ion binding;MF:ATP binding;	K01889	pheS	map00970	Aminoacyl-tRNA biosynthesis
NIES39_A06130	NIES39_A06130	hypothetical protein	0.678	-0.560115	0.0496702347965	0.206281	no	down	mRNA	19.01	11.71	13.48	8.34	8.21	8.58	14.7333	8.37667	GO:0003678;GO:0016787;GO:0005524;GO:0003677	MF:DNA helicase activity;MF:hydrolase activity;MF:ATP binding;MF:DNA binding;	------	------	------	------
NIES39_F00650	NIES39_F00650	hypothetical protein	1.593	0.672055	0.0498254066299	0.2065	no	up	mRNA	30.93	26.11	37.4	67.26	25.7	29.7	31.48	40.8867	GO:0016021	CC:integral component of membrane;	------	------	------	------
NIES39_B00110	bvdR	biliverdin reductase	0.685	-0.54612	0.0498300925802	0.2065	no	down	mRNA	15.86	12.33	13.4	7.51	9.95	6.38	13.8633	7.94667	GO:0000166	MF:nucleotide binding;	K00214	bvdR	map00860	Porphyrin and chlorophyll metabolism
NIES39_D07770	NIES39_D07770	hypothetical protein	0.063	-3.98286	0.0500529747534	1	no	down	mRNA	0	8.07	11.39	0	0	0	6.48667	0	GO:0003964;GO:0016787	MF:RNA-directed DNA polymerase activity;MF:hydrolase activity;	------	------	------	------
NIES39_D07110	NIES39_D07110	hypothetical protein	0.739	-0.437018	0.0502179561621	0.207884	no	down	mRNA	21.29	16.79	20.75	11.55	9.73	15.35	19.61	12.21	GO:0004518;GO:0003676	MF:nuclease activity;MF:nucleic acid binding;	------	------	------	------
NIES39_L05640	NIES39_L05640	hypothetical protein	1.679	0.747839	0.0503035401012	0.208015	no	up	mRNA	14.64	11.01	13.97	15.34	18.87	20.44	13.2067	18.2167	------	------	------	------	------	------
NIES39_M02150	NIES39_M02150	two-component hybrid sensor and regulator	0.756	-0.404344	0.0503773759984	0.208097	no	down	mRNA	20.17	17.02	23.71	11.49	11.88	15.3	20.3	12.89	GO:0000155	MF:phosphorelay sensor kinase activity;	K02482	flgS	------	------
NIES39_A08320	proS	prolyl-tRNA synthetase	1.203	0.26659	0.0505513868042	0.208592	no	up	mRNA	62.5	51.48	56.76	50.99	66.11	56.39	56.9133	57.83	GO:0006433;GO:0005737;GO:0004827;GO:0005524;GO:0002161	BP:prolyl-tRNA aminoacylation;CC:cytoplasm;MF:proline-tRNA ligase activity;MF:ATP binding;MF:aminoacyl-tRNA editing activity;	K01881	proS	map00970	Aminoacyl-tRNA biosynthesis
NIES39_O07070	NIES39_O07070	hypothetical protein	0.763	-0.390949	0.0508708843567	0.209603	no	down	mRNA	24.6	19.96	25.13	14.06	16.63	13.83	23.23	14.84	GO:0046872;GO:0016788	MF:metal ion binding;MF:hydrolase activity, acting on ester bonds;	K06987	------	------	------
NIES39_J01190	NIES39_J01190	two-component hybrid sensor and regulator	0.751	-0.412431	0.0509052431899	0.209603	no	down	mRNA	9.63	7.27	9.5	4.49	5.26	7.03	8.8	5.59333	GO:0000155;GO:0005524	MF:phosphorelay sensor kinase activity;MF:ATP binding;	------	------	------	------
NIES39_D03650	rpsP	30S ribosomal protein S16	1.147	0.198319	0.0512315374447	0.210722	no	up	mRNA	3982.68	3696.14	4418.6	3542.55	3989.59	3778.88	4032.47	3770.34	GO:0006412;GO:0005840;GO:0003735	BP:translation;CC:ribosome;MF:structural constituent of ribosome;	K02959	rpsP	map03010	Ribosome
NIES39_D05040	NIES39_D05040	TPR domain protein	1.842	0.881457	0.0513905	0.211014	no	up	mRNA	0.65	0.69	0.42	1.1	1.06	0.59	0.586667	0.916667	------	------	------	------	------	------
NIES39_M02630	NIES39_M02630	probable protein phosphatase	0.816	-0.293437	0.0514121552951	0.211014	no	down	mRNA	171.54	154.5	188.55	106	113.13	127.06	171.53	115.397	------	------	------	------	------	------
NIES39_K01110	NIES39_K01110	hypothetical protein	0.313	-1.67402	0.0516312146223	1	no	down	mRNA	5.3	2.03	3.89	1.15	0.66	1.1	3.74	0.97	------	------	------	------	------	------
NIES39_C03500	NIES39_C03500	hypothetical protein	0.739	-0.435563	0.0517294660903	0.212091	no	down	mRNA	9.84	10.94	11.1	7.05	6.33	6.53	10.6267	6.63667	GO:0009435;GO:0008734	BP:NAD biosynthetic process;MF:L-aspartate oxidase activity;	------	------	------	------
NIES39_J04370	clpP	ATP-dependent Clp protease proteolytic subunit	1.177	0.234998	0.0520957	0.213365	no	up	mRNA	1006.8	931.23	959.25	1006.52	923.1	917.68	965.76	949.1	GO:0005737;GO:0004176;GO:0004252	CC:cytoplasm;MF:ATP-dependent peptidase activity;MF:serine-type endopeptidase activity;	K01358	clpP	map04212;map04112	Longevity regulating pathway - worm;Cell cycle - Caulobacter
NIES39_L06270	NIES39_L06270	hypothetical protein	2.797	1.48408	0.0522080414163	0.213503	no	up	mRNA	146.44	176.36	137.84	722.85	141.42	193.84	153.547	352.703	GO:0008233	MF:peptidase activity;	------	------	------	------
NIES39_A03740	sasA	adaptive-response sensory kinase	0.708	-0.499101	0.0522898857992	0.213503	no	down	mRNA	12.47	11.06	10.46	6.6	7.44	6.22	11.33	6.75333	GO:0007623;GO:0000155	BP:circadian rhythm;MF:phosphorelay sensor kinase activity;	K08479	sasA	map02020	Two-component system
NIES39_G00870	NIES39_G00870	putative ferredoxin--nitrite reductase	0.752	-0.411418	0.0522956051394	0.213503	no	down	mRNA	25.7	18.53	26.42	10.36	16.27	18.14	23.55	14.9233	GO:0046872;GO:0051539;GO:0020037;GO:0016491	MF:metal ion binding;MF:4 iron, 4 sulfur cluster binding;MF:heme binding;MF:oxidoreductase activity;	K00366	nirA	map00910	Nitrogen metabolism
NIES39_L04670	NIES39_L04670	hypothetical protein	16.042	4.00382	0.0524591535345	1	no	up	mRNA	0	0	0	0.36	0.17	0	0	0.176667	------	------	------	------	------	------
NIES39_E00420	NIES39_E00420	reverse transcriptase	1.222	0.288877	0.0524760263459	0.213844	no	up	mRNA	2674.66	3335.89	2684.45	2707.69	3096.81	3214.91	2898.33	3006.47	GO:0003964;GO:0004519;GO:0003676	MF:RNA-directed DNA polymerase activity;MF:endonuclease activity;MF:nucleic acid binding;	K00986	ltrA	------	------
NIES39_O04170	NIES39_O04170	PIN domain protein	1.338	0.419946	0.0524899179837	0.213844	no	up	mRNA	562.34	579.98	499	841.52	472.48	522.05	547.107	612.017	GO:0016021	CC:integral component of membrane;	------	------	------	------
NIES39_R01300	lysA	diaminopimelate decarboxylase	1.306	0.385654	0.0527322451799	0.214604	no	up	mRNA	40.19	26.35	35.85	27.82	45.99	38.62	34.13	37.4767	GO:0003824;GO:0008836	MF:catalytic activity;MF:diaminopimelate decarboxylase activity;	K01586	lysA	map00300	Lysine biosynthesis
NIES39_A00470	NIES39_A00470	hypothetical protein	0.775	-0.367202	0.0529931403384	0.215438	no	down	mRNA	5.32	5.73	6.68	4.47	3.67	3.46	5.91	3.86667	GO:0016757	MF:transferase activity, transferring glycosyl groups;	------	------	------	------
NIES39_M01460	NIES39_M01460	serine acetyltransferase	1.418	0.503451	0.0532853101273	0.216219	no	up	mRNA	33	19.95	15.16	24.6	29.32	27.57	22.7033	27.1633	GO:0009001	MF:serine O-acetyltransferase activity;	K00640	cysE	map00270;map00920;map05111	Cysteine and methionine metabolism;Sulfur metabolism;Biofilm formation - Vibrio cholerae
NIES39_O06380	NIES39_O06380	pantothenate synthetase/cytidylate kinase	0.8	-0.321656	0.0532974149734	0.216219	no	down	mRNA	48.53	43.58	41.73	24.11	30.41	36.4	44.6133	30.3067	GO:0006220;GO:0015940;GO:0005737;GO:0036430;GO:0036431;GO:0004592;GO:0005524	BP:pyrimidine nucleotide metabolic process;BP:pantothenate biosynthetic process;CC:cytoplasm;MF:CMP kinase activity;MF:dCMP kinase activity;MF:pantoate-beta-alanine ligase activity;MF:ATP binding;	K13799	panC-cmk	map00240;map00770;map00410	Pyrimidine metabolism;Pantothenate and CoA biosynthesis;beta-Alanine metabolism
NIES39_O00130	NIES39_O00130	reverse transcriptase	1.165	0.220596	0.0534096254243	0.216447	no	up	mRNA	389.69	371.76	418.75	327.01	415.54	419.05	393.4	387.2	GO:0003964;GO:0004519;GO:0003676	MF:RNA-directed DNA polymerase activity;MF:endonuclease activity;MF:nucleic acid binding;	K00986	ltrA	------	------
NIES39_J00920	NIES39_J00920	hypothetical protein	0.739	-0.436725	0.0536273669333	0.217101	no	down	mRNA	9.9	6.98	12.02	4.99	6.27	6.66	9.63333	5.97333	GO:0016021	CC:integral component of membrane;	------	------	------	------
NIES39_J03040	NIES39_J03040	hypothetical protein	2.038	1.02737	0.0539290109214	0.217881	no	up	mRNA	300.85	239.61	310.12	793.65	243.04	365.59	283.527	467.427	------	------	------	------	------	------
NIES39_E00610	cysE	serine acetyltransferase	0.852	-0.230962	0.0539830768116	0.217881	no	down	mRNA	210.11	199.29	215.22	148.88	145.92	150.99	208.207	148.597	GO:0006535;GO:0005737;GO:0009001	BP:cysteine biosynthetic process from serine;CC:cytoplasm;MF:serine O-acetyltransferase activity;	K00640	cysE	map00270;map00920;map05111	Cysteine and methionine metabolism;Sulfur metabolism;Biofilm formation - Vibrio cholerae
NIES39_F00450	NIES39_F00450	hypothetical protein	1.204	0.268377	0.0539896590674	0.217881	no	up	mRNA	293.64	227.82	284.91	244.25	274.75	274.43	268.79	264.477	GO:0016021	CC:integral component of membrane;	------	------	------	------
NIES39_D07150	smc	chromosome segregation protein SMC	0.793	-0.334798	0.0541308676184	0.218222	no	down	mRNA	9.13	10.37	10.96	6.46	6.76	7.24	10.1533	6.82	GO:0030261;GO:0006260;GO:0007062;GO:0005737;GO:0005694;GO:0016887;GO:0003677;GO:0005524	BP:chromosome condensation;BP:DNA replication;BP:sister chromatid cohesion;CC:cytoplasm;CC:chromosome;MF:ATPase activity;MF:DNA binding;MF:ATP binding;	K03529	smc	------	------
NIES39_O07100	NIES39_O07100	hypothetical protein	0.741	-0.433074	0.0543039071997	0.218691	no	down	mRNA	26.28	23.38	27.99	12.57	15.07	20.76	25.8833	16.1333	------	------	------	------	------	------
NIES39_O05240	NIES39_O05240	putative nucleoside-diphosphate sugar epimerase	1.242	0.312337	0.0546661726752	0.21992	no	up	mRNA	37.38	41.79	42.98	41.9	43.53	42.11	40.7167	42.5133	GO:0003824;GO:0003978	MF:catalytic activity;MF:UDP-glucose 4-epimerase activity;	------	------	------	------
NIES39_L05940	NIES39_L05940	hypothetical protein	0.788	-0.34316	0.0548521031112	0.220438	no	down	mRNA	71.99	55.23	75.23	37.54	50.87	44.34	67.4833	44.25	------	------	------	------	------	------
NIES39_A05520	NIES39_A05520	hypothetical protein	1.304	0.383095	0.0549732175079	0.220477	no	up	mRNA	689.46	848.01	699.5	903.86	761.24	686.87	745.657	783.99	------	------	------	------	------	------
NIES39_M00470	NIES39_M00470	TPR domain protein	0.807	-0.310227	0.0550003495081	0.220477	no	down	mRNA	47.95	44.04	54.86	30.68	34.4	34.1	48.95	33.06	------	------	------	------	------	------
NIES39_J02260	NIES39_J02260	serine/threonine protein kinase	1.209	0.273824	0.0550333405745	0.220477	no	up	mRNA	79.03	88.3	77.41	74.01	89.07	88.16	81.58	83.7467	GO:0004674;GO:0005524;GO:0004672	MF:protein serine/threonine kinase activity;MF:ATP binding;MF:protein kinase activity;	------	------	------	------
NIES39_L06310	NIES39_L06310	hypothetical protein	1.321	0.401156	0.0551041854826	0.220531	no	up	mRNA	1437.17	1781.5	1409.92	2060.76	1481.76	1387.53	1542.86	1643.35	------	------	------	------	------	------
NIES39_N00420	NIES39_N00420	hypothetical protein	0.76	-0.395996	0.0552108	0.220729	no	down	mRNA	34.4	28.42	45.67	19.86	26.82	21.98	36.1633	22.8867	------	------	------	------	------	------
NIES39_A03460	NIES39_A03460	hypothetical protein	0.78	-0.35754	0.0553712907508	0.221141	no	down	mRNA	89.14	94.09	92.13	57.84	55.72	64.85	91.7867	59.47	GO:0016021;GO:0008233	CC:integral component of membrane;MF:peptidase activity;	------	------	------	------
NIES39_C04940	NIES39_C04940	probable exopolysaccharide biosynthesis protein	0.755	-0.405859	0.0554757802184	0.221329	no	down	mRNA	13.17	9.61	12.35	6.32	6.63	9.49	11.71	7.48	GO:0045226;GO:0009103;GO:0016021;GO:0005886;GO:0004714;GO:0004715;GO:0005524	BP:extracellular polysaccharide biosynthetic process;BP:lipopolysaccharide biosynthetic process;CC:integral component of membrane;CC:plasma membrane;MF:transmembrane receptor protein tyrosine kinase activity;MF:non-membrane spanning protein tyrosine kinase activity;MF:ATP binding;	K16554	exoP	map05111	Biofilm formation - Vibrio cholerae
NIES39_K03160	ssb	single-stranded DNA-binding protein	1.26	0.333735	0.0561323231247	0.223717	no	up	mRNA	184.05	226.24	244.05	213.57	225.69	232.96	218.113	224.073	GO:0006260;GO:0003697	BP:DNA replication;MF:single-stranded DNA binding;	K03111	ssb	map03430;map03440;map03030	Mismatch repair;Homologous recombination;DNA replication
NIES39_A07620	NIES39_A07620	hypothetical protein	1.205	0.269097	0.0563195397845	0.224231	no	up	mRNA	131.84	112.64	138.27	116.18	131.25	135.05	127.583	127.493	------	------	------	------	------	------
NIES39_K03580	hup	DNA-binding protein HU	1.215	0.280655	0.0565424529097	0.224886	no	up	mRNA	360.16	319.25	377.65	392.08	311.26	348.53	352.353	350.623	GO:0003677	MF:DNA binding;	K03530	hupB	------	------
NIES39_A01860	fbp	fructose-1%2C6-bisphosphatase	1.182	0.241799	0.0567016112054	0.225287	no	up	mRNA	281.08	261.63	288.53	297.06	266.03	260.36	277.08	274.483	GO:0016051;GO:0005737;GO:0042132;GO:0000287	BP:carbohydrate biosynthetic process;CC:cytoplasm;MF:fructose 1,6-bisphosphate 1-phosphatase activity;MF:magnesium ion binding;	K03841	fbp	map00051;map00710;map00680;map00010;map04922;map04910;map00030;map04152	Fructose and mannose metabolism;Carbon fixation in photosynthetic organisms;Methane metabolism;Glycolysis / Gluconeogenesis;Glucagon signaling pathway;Insulin signaling pathway;Pentose phosphate pathway;AMPK signaling pathway
NIES39_M02300	NIES39_M02300	hypothetical protein	1.39	0.475063	0.0571292440624	0.226752	no	up	mRNA	53.45	52.18	43.97	83.38	41.74	48.8	49.8667	57.9733	------	------	------	------	------	------
NIES39_J00190	NIES39_J00190	hypothetical protein	1.336	0.418207	0.0572713647668	0.226989	no	up	mRNA	15.57	13.85	17.16	18.06	15.58	18.54	15.5267	17.3933	GO:0017150;GO:0050660;GO:0003723	MF:tRNA dihydrouridine synthase activity;MF:flavin adenine dinucleotide binding;MF:RNA binding;	K05540	dusB	------	------
NIES39_J05540	glsF	ferredoxin-dependent glutamate synthase	1.15	0.20137	0.0573068	0.226989	no	up	mRNA	163.46	145.31	168.44	151.91	162.97	148.43	159.07	154.437	GO:0006541;GO:0006537;GO:0015930;GO:0051538;GO:0016041;GO:0004355;GO:0046872	BP:glutamine metabolic process;BP:glutamate biosynthetic process;MF:glutamate synthase activity;MF:3 iron, 4 sulfur cluster binding;MF:glutamate synthas;MF:glutamate synthas;MF:metal ion binding;	K00284	gltS	map00630;map00910	Glyoxylate and dicarboxylate metabolism;Nitrogen metabolism
NIES39_J00800	NIES39_J00800	hypothetical protein	1.169	0.225471	0.0573941513605	0.227102	no	up	mRNA	194.19	172.61	216.54	183.75	180.82	206.43	194.447	190.333	------	------	------	------	------	------
NIES39_A07630	thrS	threonyl-tRNA synthetase	0.629	-0.668211	0.0575088501316	0.227228	no	down	mRNA	3.89	3.57	3.95	1.48	2.56	2.01	3.80333	2.01667	GO:0006435;GO:0005737;GO:0000049;GO:0004829;GO:0046872;GO:0005524	BP:threonyl-tRNA aminoacylation;CC:cytoplasm;MF:tRNA binding;MF:threonine-tRNA ligase activity;MF:metal ion binding;MF:ATP binding;	K01868	thrS	map00970	Aminoacyl-tRNA biosynthesis
NIES39_J00930	NIES39_J00930	hypothetical protein	0.526	-0.925902	0.0575440707831	0.227228	no	down	mRNA	1.08	1.46	1.82	0.9	0.37	0.67	1.45333	0.646667	GO:0006260;GO:0003688;GO:0005524	BP:DNA replication;MF:DNA replication origin binding;MF:ATP binding;	------	------	------	------
NIES39_O03060	NIES39_O03060	hypothetical protein	1.197	0.25898	0.0576436151729	0.227228	no	up	mRNA	165.01	154.75	160.16	148.12	174.83	155.82	159.973	159.59	GO:0016021	CC:integral component of membrane;	------	------	------	------
NIES39_D06290	NIES39_D06290	hypothetical protein	1.354	0.436927	0.0576618	0.227228	no	up	mRNA	9.35	8.27	12.04	10.23	11.31	12.13	9.88667	11.2233	------	------	------	------	------	------
NIES39_R00630	metK	S-adenosylmethionine synthetase	0.855	-0.225314	0.0578314357164	0.227455	no	down	mRNA	133.79	124.39	145.58	94.53	101.68	93.97	134.587	96.7267	GO:0006556;GO:0006730;GO:0005737;GO:0004478;GO:0000287;GO:0005524	BP:S-adenosylmethionine biosynthetic process;BP:one-carbon metabolic process;CC:cytoplasm;MF:methionine adenosyltransferase activity;MF:magnesium ion binding;MF:ATP binding;	K00789	metK	map00270	Cysteine and methionine metabolism
NIES39_A07320	NIES39_A07320	TPR domain protein	1.243	0.313426	0.0578376253881	0.227455	no	up	mRNA	89.16	80.79	86.91	68.82	94.08	105.12	85.62	89.34	------	------	------	------	------	------
NIES39_D08050	NIES39_D08050	putative transposase	1.642	0.715371	0.058088	0.228207	no	up	mRNA	87.2	33.31	108.44	94.39	75.04	125.47	76.3167	98.3	------	------	------	------	------	------
NIES39_A05140	NIES39_A05140	penicillin-binding protein	0.842	-0.248335	0.0583226	0.228895	no	down	mRNA	72.37	56.77	69.01	42.71	46.2	51.69	66.05	46.8667	GO:0016020;GO:0016021;GO:0008658;GO:0008955	CC:membrane;CC:integral component of membrane;MF:penicillin binding;MF:peptidoglycan glycosyltransferase activity;	K03587	ftsI	map00550;map01501	Peptidoglycan biosynthesis;beta-Lactam resistance
NIES39_K03590	NIES39_K03590	putative L-threonine-O-3-phosphate decarboxylase	1.165	0.219783	0.0583923407405	0.228936	no	up	mRNA	179.71	161.96	202.75	176.68	174.65	179.73	181.473	177.02	GO:0009236;GO:0009058;GO:0048472;GO:0030170;GO:0008483	BP:cobalamin biosynthetic process;BP:biosynthetic process;MF:threonine-phosphate decarboxylase activity;MF:pyridoxal phosphate binding;MF:transaminase activity;	------	------	------	------
NIES39_E03070	NIES39_E03070	hypothetical protein	0.821	-0.285204	0.0585895746259	0.229476	no	down	mRNA	149.56	140.27	185.39	110.15	111.23	101.4	158.407	107.593	GO:0016021	CC:integral component of membrane;	------	------	------	------
NIES39_C03940	NIES39_C03940	hypothetical protein	1.659	0.730729	0.0589799736621	0.23041	no	up	mRNA	139.75	81.34	55.88	136.44	104.18	128.11	92.3233	122.91	------	------	------	------	------	------
NIES39_M01630	NIES39_M01630	patatin-like protein	0.588	-0.764931	0.0589832	0.23041	no	down	mRNA	6.38	4.65	12.37	3.35	4.27	3.74	7.8	3.78667	GO:0006629	BP:lipid metabolic process;	K06900	------	------	------
NIES39_K04890	NIES39_K04890	hypothetical protein	0.859	-0.219132	0.0590156781404	0.23041	no	down	mRNA	131.35	110.46	130.51	78.77	95.62	95.49	124.107	89.96	GO:0016491	MF:oxidoreductase activity;	------	------	------	------
NIES39_D05930	NIES39_D05930	hypothetical protein	0.649	-0.623503	0.0590671792429	0.23041	no	down	mRNA	12.42	9.79	11.12	4.53	6.64	6.97	11.11	6.04667	GO:0052699	BP:ergothioneine biosynthetic process;	------	------	------	------
NIES39_O06330	NIES39_O06330	hypothetical protein	1.606	0.68374	0.0592256119164	0.230794	no	up	mRNA	11.36	8.24	8.77	10.53	16.64	10.73	9.45667	12.6333	------	------	------	------	------	------
NIES39_G01030	NIES39_G01030	putative ABC transporter ATP-binding protein	0.715	-0.484473	0.0595013574067	0.231328	no	down	mRNA	6.57	6.83	8.55	3.95	4.93	4.31	7.31667	4.39667	GO:0016021;GO:0016787;GO:0042626;GO:0005524	CC:integral component of membrane;MF:hydrolase activity;MF:ATPase activity, coupled to transmembrane movement of substances;MF:ATP binding;	K06147	------	------	------
NIES39_M01900	argG	argininosuccinate synthase	1.258	0.331537	0.0595830621888	0.231328	no	up	mRNA	54.8	46.15	56.76	65.47	53.09	47.1	52.57	55.22	GO:0006526;GO:0005737;GO:0004055;GO:0005524	BP:arginine biosynthetic process;CC:cytoplasm;MF:argininosuccinate synthase activity;MF:ATP binding;	K01940	argG	map00220;map00250;map05418	Arginine biosynthesis;Alanine, aspartate and glutamate metabolism;Fluid shear stress and atherosclerosis
NIES39_H00280	cheW	chemotaxis protein CheW	0.519	-0.946746	0.0595912878132	0.231328	no	down	mRNA	3.53	2.98	4.54	2.2	1.09	1.51	3.68333	1.6	GO:0006935;GO:0007165	BP:chemotaxis;BP:signal transduction;	K03408	cheW	map02030;map02020	Bacterial chemotaxis;Two-component system
NIES39_N00230	NIES39_N00230	probable glycosyl transferase	0.778	-0.362952	0.0596027208861	0.231328	no	down	mRNA	29.59	23.9	31.26	20.48	16.54	18.15	28.25	18.39	GO:0016740	MF:transferase activity;	------	------	------	------
NIES39_E01490	cobQ	cobyric acid synthase	0.843	-0.247131	0.0603329410197	0.233715	no	down	mRNA	57.85	56.4	64.87	39.25	44.24	43.67	59.7067	42.3867	GO:0009236;GO:0006541;GO:0003824;GO:0016874;GO:0015420	BP:cobalamin biosynthetic process;BP:glutamine metabolic process;MF:catalytic activity;MF:ligase activity;MF:cobalamin-transporting ATPase activity;	K02232	cobQ	map00860	Porphyrin and chlorophyll metabolism
NIES39_D03520	NIES39_D03520	hypothetical protein	1.246	0.317467	0.0603390572354	0.233715	no	up	mRNA	2947.2	3951.77	2946.64	3535.74	3284.88	3506.51	3281.87	3442.38	GO:0003964;GO:0004519;GO:0003676	MF:RNA-directed DNA polymerase activity;MF:endonuclease activity;MF:nucleic acid binding;	------	------	------	------
NIES39_M01570	glgP	glycogen phosphorylase	1.172	0.229548	0.0606289463723	0.234602	no	up	mRNA	50.78	41.79	48.21	46.25	46.68	46.26	46.9267	46.3967	GO:0005975;GO:0102250;GO:0008184;GO:0030170;GO:0102499	BP:carbohydrate metabolic process;MF:linear malto-oligosaccharide phosphorylase activity;MF:glycogen phosphorylase activity;MF:pyridoxal phosphate binding;MF:SHG alpha-glucan phosphorylase activity;	K00688	glgP	map02026;map00500;map04922;map04910;map04217;map04931	Biofilm formation - Escherichia coli;Starch and sucrose metabolism;Glucagon signaling pathway;Insulin signaling pathway;Necroptosis;Insulin resistance
NIES39_O05290	ppnK	inorganic polyphosphate/ATP-NAD kinase	0.839	-0.252597	0.0609937833135	0.235755	no	down	mRNA	159.78	139.54	186.74	98.5	126.84	116.21	162.02	113.85	GO:0019674;GO:0006741;GO:0005737;GO:0005524;GO:0003951;GO:0046872	BP:NAD metabolic process;BP:NADP biosynthetic process;CC:cytoplasm;MF:ATP binding;MF:NAD+ kinase activity;MF:metal ion binding;	K00858	ppnK	map00760	Nicotinate and nicotinamide metabolism
NIES39_A01100	groES	co-chaperonin GroES	1.292	0.369048	0.0610492855744	0.235755	no	up	mRNA	525.06	572.6	518.37	453.29	790.76	492.55	538.677	578.867	GO:0006457;GO:0005737;GO:0005524;GO:0016887	BP:protein folding;CC:cytoplasm;MF:ATP binding;MF:ATPase activity;	K04078	groES	------	------
NIES39_M01970	NIES39_M01970	sulfolipid sulfoquinovosyldiacylglycerol biosynthesis protein	1.178	0.236915	0.0612152910211	0.236098	no	up	mRNA	171.39	145.25	165.43	132.98	177.66	168.46	160.69	159.7	GO:0016757	MF:transferase activity, transferring glycosyl groups;	------	------	------	------
NIES39_M00250	NIES39_M00250	peroxiredoxin	1.154	0.206955	0.0612604788996	0.236098	no	up	mRNA	350.13	316.08	354.87	299.18	338.14	346.12	340.36	327.813	GO:0004601;GO:0051920	MF:peroxidase activity;MF:peroxiredoxin activity;	K03386	ahpC	map04214	Apoptosis - fly
NIES39_R00910	NIES39_R00910	hypothetical protein	1.19	0.250583	0.0616644626863	0.237123	no	up	mRNA	73.42	62.02	65.2	67.21	66.44	67.3	66.88	66.9833	------	------	------	------	------	------
NIES39_A00530	NIES39_A00530	hypothetical protein	1.156	0.208609	0.0617955294243	0.237123	no	up	mRNA	367.74	339.08	367.76	315.98	338.98	389.32	358.193	348.093	------	------	------	------	------	------
NIES39_C02830	NIES39_C02830	putative peptidase	1.175	0.23249	0.0618029906012	0.237123	no	up	mRNA	127.59	119.3	136.16	115.3	126.52	135.23	127.683	125.683	------	------	K06194	nlpD	------	------
NIES39_E01390	NIES39_E01390	hypothetical protein	0.781	-0.356324	0.0618388910662	0.237123	no	down	mRNA	21.87	18.76	24.09	13.67	12.65	16.22	21.5733	14.18	GO:0016021	CC:integral component of membrane;	K02067	mlaD	map02010	ABC transporters
NIES39_K01920	NIES39_K01920	putative transposase	0.556	-0.847074	0.0618450563013	0.237123	no	down	mRNA	11.31	3.53	8.5	3.41	4.86	2.3	7.78	3.52333	------	------	------	------	------	------
NIES39_J01050	NIES39_J01050	hypothetical protein	0.76	-0.395247	0.0619203403926	0.237123	no	down	mRNA	68.85	54.44	89.45	32.55	49.24	52.48	70.9133	44.7567	------	------	------	------	------	------
NIES39_A06050	NIES39_A06050	hypothetical protein	1.274	0.349538	0.0619570980117	0.237123	no	up	mRNA	55.37	42.82	53.62	46.66	53.83	60.34	50.6033	53.61	GO:0016787;GO:0003676;GO:0005524;GO:0004386	MF:hydrolase activity;MF:nucleic acid binding;MF:ATP binding;MF:helicase activity;	------	------	------	------
NIES39_K01430	NIES39_K01430	transposase%2C fragment	1.23	0.298482	0.0623021	0.238207	no	up	mRNA	1409.95	1479.42	1228.41	1420.33	1421.12	1267.4	1372.59	1369.62	GO:0006310;GO:0032196;GO:0003677	BP:DNA recombination;BP:transposition;MF:DNA binding;	------	------	------	------
NIES39_J03570	NIES39_J03570	hypothetical protein	1.276	0.351097	0.0627077469073	0.239219	no	up	mRNA	29.25	25.32	28.24	24.04	31.09	33.74	27.6033	29.6233	------	------	------	------	------	------
NIES39_E04310	NIES39_E04310	putative nitrate ABC transport ATP-binding protein	0.731	-0.451586	0.0627834165661	0.239219	no	down	mRNA	29.51	20.15	32.93	18.49	13.19	18.58	27.53	16.7533	GO:0016020;GO:0016787;GO:0042626;GO:0015112;GO:0005524	CC:membrane;MF:hydrolase activity;MF:ATPase activity, coupled to transmembrane movement of substances;MF:nitrate transmembrane transporter activity;MF:ATP binding;	K15578	nrtC	map02010;map00910	ABC transporters;Nitrogen metabolism
NIES39_E03400	NIES39_E03400	hypothetical protein	1.167	0.222849	0.0627938940747	0.239219	no	up	mRNA	2418.04	1983.66	2492.38	2378.81	2160.9	2139.02	2298.03	2226.24	------	------	------	------	------	------
NIES39_J02500	msrA	peptide methionine sulfoxide reductase MsrA	0.85	-0.234163	0.0628152254651	0.239219	no	down	mRNA	463.79	420.36	470.98	335.25	286.83	337.82	451.71	319.967	GO:0006464;GO:0008113;GO:0033744	BP:cellular protein modification process;MF:peptide-methionin;MF:L-methionin;	K07304	msrA	------	------
NIES39_M02570	NIES39_M02570	putative peroxiredoxin	1.142	0.191374	0.0629021899178	0.239314	no	up	mRNA	1321.63	1158.25	1478.81	1196.73	1254.06	1292.29	1319.56	1247.69	GO:0004601	MF:peroxidase activity;	K24157	prxII	------	------
NIES39_L05420	NIES39_L05420	hypothetical protein	1.307	0.385788	0.0630268380304	0.239373	no	up	mRNA	4469.3	6481.32	4240.49	5140.22	5369.57	5647.94	5063.7	5385.91	------	------	------	------	------	------
NIES39_L02810	NIES39_L02810	putative reverse transcriptase	1.405	0.490352	0.0630739677325	0.239373	no	up	mRNA	31.85	25.94	22.34	25.38	32.76	35.71	26.71	31.2833	GO:0003964;GO:0004519;GO:0003676	MF:RNA-directed DNA polymerase activity;MF:endonuclease activity;MF:nucleic acid binding;	K07451	mcrA	------	------
NIES39_E03610	tatD	possible deoxyribonuclease%2C TatD family	1.16	0.214562	0.0631041458857	0.239373	no	up	mRNA	723.36	647.83	734.98	706.6	698.74	638.61	702.057	681.317	GO:0019478;GO:0016888;GO:0046872;GO:0051499	BP:D-amino acid catabolic process;MF:endodeoxyribonuclease activity, producing 5'-phosphomonoesters;MF:metal ion binding;MF:D-aminoacyl-tRNA deacylase activity;	K03424	tatD	------	------
NIES39_A06220	NIES39_A06220	hypothetical protein	1.164	0.219285	0.0632653121219	0.239589	no	up	mRNA	843.78	695.09	855.32	792.34	715.98	785.09	798.063	764.47	------	------	------	------	------	------
NIES39_A01930	NIES39_A01930	uncharacterized protein/domain associated with GTPase-like protein	1.184	0.243614	0.0632852744776	0.239589	no	up	mRNA	550.16	502.71	494.16	542.66	479.34	505.23	515.677	509.077	GO:0016021;GO:0016020	CC:integral component of membrane;CC:membrane;	------	------	------	------
NIES39_E01190	NIES39_E01190	hypothetical protein	1.405	0.490759	0.0637101942546	0.240961	no	up	mRNA	93.27	85.35	88.59	140.93	89.16	75.06	89.07	101.717	------	------	------	------	------	------
NIES39_A05880	NIES39_A05880	hypothetical protein	0.069	-3.85759	0.0638337	1	no	down	mRNA	3.07	0	1.76	0	0	0	1.61	0	GO:0006313;GO:0004803;GO:0003677	BP:transposition, DNA-mediated;MF:transposase activity;MF:DNA binding;	K07491	rayT	------	------
NIES39_E02640	NIES39_E02640	sugar ABC transporter permease protein	1.241	0.311371	0.0638428981638	0.241226	no	up	mRNA	86.92	60.18	87.89	88.71	77.91	75.59	78.33	80.7367	GO:0008643;GO:0055085;GO:0016021;GO:0005886	BP:carbohydrate transport;BP:transmembrane transport;CC:integral component of membrane;CC:plasma membrane;	K10238	thuG	map02010	ABC transporters
NIES39_A01390	NIES39_A01390	hypothetical protein	0.812	-0.301226	0.0643718439278	0.242986	no	down	mRNA	49.45	53.41	66.58	36.42	41.79	37.12	56.48	38.4433	GO:0016021	CC:integral component of membrane;	------	------	------	------
NIES39_D03570	NIES39_D03570	putative transposase	0.449	-1.15648	0.0644062557992	1	no	down	mRNA	4.28	4.98	2.61	1.52	1.44	1.47	3.95667	1.47667	------	------	------	------	------	------
NIES39_Q02680	NIES39_Q02680	hypothetical protein	0.854	-0.227027	0.0646735095959	0.2438	no	down	mRNA	98.4	80.45	98.42	62.24	70.82	66.14	92.4233	66.4	GO:0016787;GO:0016887;GO:0005524	MF:hydrolase activity;MF:ATPase activity;MF:ATP binding;	------	------	------	------
NIES39_C02900	NIES39_C02900	TPR domain protein	1.186	0.24601	0.0647140390724	0.2438	no	up	mRNA	147.65	154.1	153.53	154.92	141.71	156.99	151.76	151.207	GO:0016021	CC:integral component of membrane;	------	------	------	------
NIES39_K02400	NIES39_K02400	hypothetical protein	4.426	2.14603	0.0647631062988	1	no	up	mRNA	0.03	0.04	0.08	0.32	0.09	0.14	0.05	0.183333	------	------	------	------	------	------
NIES39_A07160	NIES39_A07160	putative helicase	1.387	0.471973	0.0648181	0.243954	no	up	mRNA	4.32	3.39	3.71	5.54	3.65	4.16	3.80667	4.45	GO:0070615;GO:0005524;GO:0004386	MF:nucleosome-dependent ATPase activity;MF:ATP binding;MF:helicase activity;	------	------	------	------
NIES39_J03900	NIES39_J03900	hypothetical protein	0.495	-1.01404	0.0653072847288	1	no	down	mRNA	2.66	2.57	2.55	1.15	0.87	1.24	2.59333	1.08667	------	------	------	------	------	------
NIES39_O04050	NIES39_O04050	hypothetical protein	1.171	0.227789	0.0654611587606	0.246134	no	up	mRNA	1662.06	1675.86	1605.68	1433.67	1730.74	1618.63	1647.87	1594.35	GO:0043856	MF:anti-sigma factor antagonist activity;	------	------	------	------
NIES39_E02070	NIES39_E02070	WD-40 repeat protein	0.664	-0.59079	0.0655998337376	0.246415	no	down	mRNA	3.27	2.23	3.29	1.29	1.23	2.42	2.93	1.64667	GO:0016021	CC:integral component of membrane;	------	------	------	------
NIES39_P00270	NIES39_P00270	transposase	0.818	-0.290612	0.0657228686934	0.24663	no	down	mRNA	246.11	192.49	264.35	138.7	152.08	179.08	234.317	156.62	------	------	------	------	------	------
NIES39_K01970	NIES39_K01970	hypothetical protein	1.235	0.304518	0.0657852	0.24663	no	up	mRNA	500.04	595.07	446.72	464.17	587.31	552.08	513.943	534.52	------	------	------	------	------	------
NIES39_C01230	NIES39_C01230	hypothetical protein	1.266	0.340704	0.0659683258548	0.246857	no	up	mRNA	22.31	18.41	19.63	24.99	18.81	20.47	20.1167	21.4233	GO:0016021	CC:integral component of membrane;	------	------	------	------
NIES39_E04120	NIES39_E04120	two-component hybrid sensor and regulator	0.809	-0.305116	0.0660182761896	0.246857	no	down	mRNA	8.69	9.42	9.39	5.9	6.77	6.19	9.16667	6.28667	GO:0018298;GO:0006355;GO:0000155	BP:protein-chromophore linkage;BP:regulation of transcription, DNA-templated;MF:phosphorelay sensor kinase activity;	------	------	------	------
NIES39_D00600	NIES39_D00600	hypothetical protein	0.67	-0.578751	0.0660377140822	0.246857	no	down	mRNA	9.23	6.06	6.73	2.56	4.88	5.03	7.34	4.15667	GO:0016020;GO:0022857	CC:membrane;MF:transmembrane transporter activity;	------	------	------	------
NIES39_O01350	murG	UDP-N-acetylglucosamine--N-acetylmuramyl-(pentapeptide) pyrophosphoryl-undecaprenol N-acetylglucosamine transferase	0.64	-0.644436	0.0663503983243	0.247785	no	down	mRNA	11	9.6	6.27	5.8	4.44	4.31	8.95667	4.85	GO:0005975;GO:0071555;GO:0008360;GO:0007049;GO:0009252;GO:0030259;GO:0051301;GO:0005886;GO:0050511;GO:0051991	BP:carbohydrate metabolic process;BP:cell wall organization;BP:regulation of cell shape;BP:cell cycle;BP:peptidoglycan biosynthetic process;BP:lipid glycosylation;BP:cell division;CC:plasma membrane;MF:undecaprenyldiphospho-muramoylpentapeptide beta-N-acetylglucosaminyltransferase activity;MF:UDP-N-acetyl-D-glucosamin;	K02563	murG	map04112;map00550;map01502	Cell cycle - Caulobacter;Peptidoglycan biosynthesis;Vancomycin resistance
NIES39_O05210	NIES39_O05210	hypothetical protein	0.657	-0.606648	0.0665683459029	0.248177	no	down	mRNA	27	17.59	26.04	8.55	15.39	14.3	23.5433	12.7467	------	------	------	------	------	------
NIES39_C02130	NIES39_C02130	penicillin-binding protein	0.793	-0.334254	0.0665841602094	0.248177	no	down	mRNA	46.13	37.37	52.42	21.14	32.39	37.71	45.3067	30.4133	GO:0016021;GO:0008955;GO:0004180;GO:0008658	CC:integral component of membrane;MF:peptidoglycan glycosyltransferase activity;MF:carboxypeptidase activity;MF:penicillin binding;	K05366	mrcA	map00550;map01501	Peptidoglycan biosynthesis;beta-Lactam resistance
NIES39_O01910	NIES39_O01910	putative transposase	0.859	-0.220027	0.0671897090334	0.249943	no	down	mRNA	154.22	149.55	159.38	109.07	108.65	116.61	154.383	111.443	------	------	------	------	------	------
NIES39_J03590	NIES39_J03590	hypothetical protein	1.296	0.374386	0.0672142268636	0.249943	no	up	mRNA	20.25	21.01	20.89	20.93	24	22.77	20.7167	22.5667	------	------	------	------	------	------
NIES39_N00210	NIES39_N00210	probable glycosyl transferase	0.8	-0.321919	0.0672525000887	0.249943	no	down	mRNA	32.7	27.67	34.56	22.7	20.34	20.62	31.6433	21.22	GO:0016740;GO:0016757	MF:transferase activity;MF:transferase activity, transferring glycosyl groups;	------	------	------	------
NIES39_C02220	NIES39_C02220	major facilitator superfamily transporter	0.418	-1.25694	0.0674386	1	no	down	mRNA	1.5	1.33	3.58	0.7	1.09	0.4	2.13667	0.73	GO:0016021;GO:0022857	CC:integral component of membrane;MF:transmembrane transporter activity;	------	------	------	------
NIES39_A01620	NIES39_A01620	short-chain dehydrogenase/reductase SDR	1.615	0.691962	0.0675582209525	0.250838	no	up	mRNA	9.36	10.66	6.15	15.61	9.7	10.25	8.72333	11.8533	GO:0004316;GO:0102132;GO:0102131;GO:0016491	MF:3-oxoacyl-[acyl-carrier-protein] reductas;MF:3-oxo-pimeloyl-[acp] methyl ester reductase activity;MF:3-oxo-glutaryl-[acp] methyl ester reductase activity;MF:oxidoreductase activity;	------	------	------	------
NIES39_N01140	NIES39_N01140	hypothetical protein	1.275	0.350982	0.0676446595681	0.250917	no	up	mRNA	67.99	43.33	63.77	61.07	68.94	54.89	58.3633	61.6333	------	------	------	------	------	------
NIES39_J05060	NIES39_J05060	hypothetical protein	1.157	0.210973	0.0679535055011	0.251797	no	up	mRNA	1628	1647.78	1560.05	1529.09	1603.53	1570.4	1611.94	1567.67	GO:0006310;GO:0032196;GO:0003677	BP:DNA recombination;BP:transposition;MF:DNA binding;	------	------	------	------
NIES39_O05260	NIES39_O05260	hypothetical protein	1.469	0.554361	0.0680582806997	0.251797	no	up	mRNA	7.49	7.8	7.29	11.32	6.16	10.5	7.52667	9.32667	GO:0032259;GO:0008168	BP:methylation;MF:methyltransferase activity;	------	------	------	------
NIES39_L05230	gidA	glucose inhibited division protein A	1.146	0.196961	0.0680780257235	0.251797	no	up	mRNA	103.75	96.7	113.17	94.76	104.1	104.42	104.54	101.093	GO:0002098;GO:0005737;GO:0050660	BP:tRNA wobble uridine modification;CC:cytoplasm;MF:flavin adenine dinucleotide binding;	K03495	gidA	------	------
NIES39_L03150	NIES39_L03150	hypothetical protein	1.163	0.217812	0.0681912618327	0.251824	no	up	mRNA	125.73	116.83	131.32	102.1	133.64	132.75	124.627	122.83	GO:0016021	CC:integral component of membrane;	------	------	------	------
NIES39_J02350	NIES39_J02350	MscS mechanosensitive ion channel family protein	1.178	0.235875	0.0682158718389	0.251824	no	up	mRNA	90.17	76.3	99.96	78.34	91.33	93.6	88.81	87.7567	GO:0055085;GO:0016021	BP:transmembrane transport;CC:integral component of membrane;	K16052	ynaI	------	------
NIES39_O04690	holB	DNA polymerase III delta prime subunit	0.516	-0.955883	0.0683066820889	0.251918	no	down	mRNA	4.5	2.8	3.75	1.24	2.14	1.36	3.68333	1.58	GO:0003887	MF:DNA-directed DNA polymerase activity;	K02341	holB	map03430;map03440;map03030	Mismatch repair;Homologous recombination;DNA replication
NIES39_D05590	NIES39_D05590	probable glycosyl transferase	1.172	0.228857	0.0684726402383	0.252288	no	up	mRNA	121.97	104.52	120.54	94.76	125.25	123.68	115.677	114.563	GO:0016021;GO:0016740;GO:0016757	CC:integral component of membrane;MF:transferase activity;MF:transferase activity, transferring glycosyl groups;	K19003	mgdA	map00561	Glycerolipid metabolism
NIES39_H01200	NIES39_H01200	putative ABC transporter ATP-binding protein	0.846	-0.240871	0.0686359	0.252648	no	down	mRNA	77.82	70.27	88.72	45.56	61.47	62.65	78.9367	56.56	GO:0016021;GO:0042626;GO:0008233;GO:0005524	CC:integral component of membrane;MF:ATPase activity, coupled to transmembrane movement of substances;MF:peptidase activity;MF:ATP binding;	K11004	hlyB	map03070;map02010;map05133	Bacterial secretion system;ABC transporters;Pertussis
NIES39_C03630	NIES39_C03630	hypothetical protein	0.552	-0.856843	0.0689111666046	0.25342	no	down	mRNA	13.71	10.94	22.9	6.33	8.86	6.03	15.85	7.07333	------	------	------	------	------	------
NIES39_N01020	NIES39_N01020	hypothetical protein	1.276	0.351945	0.0695253582519	0.255191	no	up	mRNA	223.87	285.02	195.29	253.55	242.99	251.14	234.727	249.227	GO:0003964;GO:0004519;GO:0003676	MF:RNA-directed DNA polymerase activity;MF:endonuclease activity;MF:nucleic acid binding;	------	------	------	------
NIES39_D07020	NIES39_D07020	hemolysin-type calcium-binding region protein	2.427	1.27898	0.0695254276675	0.255191	no	up	mRNA	6.41	4.88	5.41	21.77	5.12	6.3	5.56667	11.0633	GO:0005509	MF:calcium ion binding;	------	------	------	------
NIES39_O02770	NIES39_O02770	Na+/alanine symporter family protein	0.753	-0.408664	0.0696235355908	0.255228	no	down	mRNA	8.3	6.72	9.39	4.59	4.79	6.05	8.13667	5.14333	GO:0016021;GO:0005886;GO:0015655	CC:integral component of membrane;CC:plasma membrane;MF:alanin;	K03310	------	------	------
NIES39_A00920	NIES39_A00920	hypothetical protein	1.218	0.285084	0.0696677118923	0.255228	no	up	mRNA	74.1	57.18	75.05	60.23	76.51	73.1	68.7767	69.9467	------	------	------	------	------	------
NIES39_K00490	NIES39_K00490	putative ABC transporter ATP-binding protein	0.726	-0.462838	0.0697920492721	0.25544	no	down	mRNA	7.1	6.17	6.49	4.34	3.75	4.03	6.58667	4.04	GO:0016021;GO:0042626;GO:0005524	CC:integral component of membrane;MF:ATPase activity, coupled to transmembrane movement of substances;MF:ATP binding;	K18890	mdlB	map02010	ABC transporters
NIES39_O04440	cynA	putative cyanate ABC transporter substrate-binding protein	0.316	-1.66139	0.0698796303957	1	no	down	mRNA	1.2	0.78	1.1	0.25	0.11	0.48	1.02667	0.28	GO:0006811	BP:ion transport;	K15576	nrtA	map02010;map00910	ABC transporters;Nitrogen metabolism
NIES39_O02010	NIES39_O02010	hypothetical protein	0.553	-0.85554	0.0699321099296	0.25571	no	down	mRNA	14.58	9.54	16.68	9.04	5.3	4.09	13.6	6.14333	------	------	------	------	------	------
NIES39_J00430	NIES39_J00430	hypothetical protein	1.239	0.308718	0.0700594740566	0.255933	no	up	mRNA	316.82	214.46	296.64	319.05	249.2	267.49	275.973	278.58	------	------	------	------	------	------
NIES39_O00090	NIES39_O00090	CRP/FNR family transcriptional regulator	1.159	0.212792	0.0702305304521	0.256315	no	up	mRNA	366.7	329.79	359.57	329.57	370.53	323.56	352.02	341.22	GO:0006355;GO:0003677	BP:regulation of transcription, DNA-templated;MF:DNA binding;	K10914	crp	map02026;map02024;map02025;map02020;map05111	Biofilm formation - Escherichia coli;Quorum sensing;Biofilm formation - Pseudomonas aeruginosa;Two-component system;Biofilm formation - Vibrio cholerae
NIES39_K04840	ndhF4	NADH dehydrogenase subunit 5	0.827	-0.274871	0.0704528735375	0.256883	no	down	mRNA	142.46	129.68	169.53	77.82	121.07	109.8	147.223	102.897	GO:0016021;GO:0048038	CC:integral component of membrane;MF:quinone binding;	K05577	ndhF	map00190	Oxidative phosphorylation
NIES39_A04770	NIES39_A04770	hypothetical protein	1.178	0.236703	0.0706319891483	0.257021	no	up	mRNA	85.02	80.81	94.59	88.24	86.62	82.55	86.8067	85.8033	GO:0016887;GO:0005524	MF:ATPase activity;MF:ATP binding;	------	------	------	------
NIES39_K05050	NIES39_K05050	isopentenyl pyrophosphate isomerase	0.778	-0.361611	0.0706354048624	0.257021	no	down	mRNA	75.67	54.52	66.85	29.25	54.03	45.84	65.68	43.04	GO:0008299;GO:0005737;GO:0010181;GO:0000287;GO:0004452;GO:0070402;GO:0016491	BP:isoprenoid biosynthetic process;CC:cytoplasm;MF:FMN binding;MF:magnesium ion binding;MF:isopentenyl-diphosphate delta-isomerase activity;MF:NADPH binding;MF:oxidoreductase activity;	K01823	idi	map00900	Terpenoid backbone biosynthesis
NIES39_A07270	NIES39_A07270	3-hydroxyisobutyrate dehydrogenase	0.782	-0.355663	0.0707172491263	0.257021	no	down	mRNA	31.72	28.36	39.68	22.57	21.17	21.31	33.2533	21.6833	GO:0008679;GO:0051287;GO:0050661;GO:0008442;GO:0016491	MF:2-hydroxy-3-oxopropionate reductase activity;MF:NAD binding;MF:NADP binding;MF:3-hydroxyisobutyrate dehydrogenase activity;MF:oxidoreductase activity;	K00020	mmsB	map00280	Valine, leucine and isoleucine degradation
NIES39_O05060	NIES39_O05060	hypothetical protein	0.673	-0.5706	0.0708432847241	0.257021	no	down	mRNA	23.99	33.28	30.73	18.92	14.54	15.74	29.3333	16.4	------	------	------	------	------	------
NIES39_J03120	NIES39_J03120	putative ABC transporter permease protein	1.196	0.258317	0.0708910514737	0.257021	no	up	mRNA	55.44	45.62	53.2	45.08	57.11	53.08	51.42	51.7567	GO:0006865;GO:0043190;GO:0022857	BP:amino acid transport;CC:ATP-binding cassett;MF:transmembrane transporter activity;	K09970	aapQ	map02010	ABC transporters
NIES39_C05070	NIES39_C05070	hypothetical protein	1.169	0.224983	0.0709643379916	0.257021	no	up	mRNA	1259.82	1076.72	1335.32	967.5	1255.81	1289.57	1223.95	1170.96	GO:0016021	CC:integral component of membrane;	K02221	yggT	------	------
NIES39_C04460	NIES39_C04460	hypothetical protein	1.311	0.390141	0.0709715886316	0.257021	no	up	mRNA	11160.8	9999.44	11389	16194.1	8958.71	8856.56	10849.8	11336.4	------	------	------	------	------	------
NIES39_O04130	NIES39_O04130	hypothetical protein	0.568	-0.816472	0.0711181197941	0.257021	no	down	mRNA	1.72	3.74	1.83	1.47	0.79	1.3	2.43	1.18667	------	------	------	------	------	------
NIES39_O03160	NIES39_O03160	two-component hybrid histidine kinase	0.643	-0.636125	0.0711531922938	0.257021	no	down	mRNA	1.75	1.39	2.15	0.59	1.15	1.14	1.76333	0.96	GO:0018298;GO:0000155;GO:0005524	BP:protein-chromophore linkage;MF:phosphorelay sensor kinase activity;MF:ATP binding;	------	------	------	------
NIES39_J05430	pheA	prephenate dehydratase	0.769	-0.378779	0.0712228312676	0.257021	no	down	mRNA	33.78	25.87	29.31	16.95	21.35	18.99	29.6533	19.0967	GO:0009094;GO:0004664;GO:0004106	BP:L-phenylalanine biosynthetic process;MF:prephenate dehydratase activity;MF:chorismate mutase activity;	K04518	pheA2	map00400	Phenylalanine, tyrosine and tryptophan biosynthesis
NIES39_Q00580	NIES39_Q00580	hypothetical protein	1.383	0.467878	0.0712241712719	0.257021	no	up	mRNA	120.43	109.38	118.46	94.39	130.98	163.33	116.09	129.567	------	------	------	------	------	------
NIES39_O04730	ggt	gamma-glutamyltranspeptidase	0.511	-0.969853	0.0713723585703	0.257314	no	down	mRNA	2.8	1.57	1.89	0.85	1.01	0.82	2.08667	0.893333	GO:0006751;GO:0103068;GO:0102953;GO:0036374	BP:glutathione catabolic process;MF:leukotriene C4 gamma-glutamyl transferase activity;MF:hypoglycin A gamma-glutamyl transpeptidase activity;MF:glutathione hydrolase activity;	K00681	ggt	map00460;map00480;map00430	Cyanoamino acid metabolism;Glutathione metabolism;Taurine and hypotaurine metabolism
NIES39_D00450	NIES39_D00450	OmpA/MotB domain protein	0.807	-0.309418	0.0717668	0.258495	no	down	mRNA	50.77	38.32	52.53	29.78	33.77	31.88	47.2067	31.81	GO:0016021	CC:integral component of membrane;	K03286	------	------	------
NIES39_D04980	NIES39_D04980	putative transposase	0.715	-0.48421	0.0720346	0.259217	no	down	mRNA	18.42	24.27	23.85	12.47	10.21	17.83	22.18	13.5033	------	------	------	------	------	------
NIES39_C01120	NIES39_C01120	hypothetical protein	0.726	-0.462021	0.0724144637653	0.260341	no	down	mRNA	45.37	43.62	61.04	20.68	28.12	41.79	50.01	30.1967	------	------	------	------	------	------
NIES39_A03160	ccmK	carbon dioxide concentrating mechanism protein CcmK	1.183	0.242049	0.0724837737844	0.260347	no	up	mRNA	1518.18	1188.23	1513.77	1119.12	1553.73	1379.23	1406.73	1350.69	GO:0015977;GO:0031470	BP:carbon fixation;CC:carboxysome;	------	------	------	------
NIES39_L02470	NIES39_L02470	fructose-bisphosphate aldolase	1.142	0.192022	0.0726102	0.260558	no	up	mRNA	6474.25	5378.22	6240.7	5897.7	5747.09	5687.94	6031.06	5777.58	GO:0006096;GO:0008270;GO:0004332	BP:glycolytic process;MF:zinc ion binding;MF:fructose-bisphosphate aldolase activity;	K01624	fbaA	map00680;map00010;map00030;map00051;map00710	Methane metabolism;Glycolysis / Gluconeogenesis;Pentose phosphate pathway;Fructose and mannose metabolism;Carbon fixation in photosynthetic organisms
NIES39_D06830	NIES39_D06830	putative methyltransferase	0.513	-0.963235	0.0729386830396	0.261494	no	down	mRNA	4.47	2.24	3.27	1.47	1.69	1.1	3.32667	1.42	GO:0032259;GO:0008168	BP:methylation;MF:methyltransferase activity;	------	------	------	------
NIES39_Q02830	ppc	phosphoenolpyruvate carboxylase	0.826	-0.275144	0.0730419811292	0.261621	no	down	mRNA	35.29	28.57	35.79	18.08	27.14	24.45	33.2167	23.2233	GO:0015977;GO:0006107;GO:0006099;GO:0000287;GO:0008964	BP:carbon fixation;BP:oxaloacetate metabolic process;BP:tricarboxylic acid cycle;MF:magnesium ion binding;MF:phosphoenolpyruvate carboxylase activity;	K01595	ppc	map00680;map00720;map00620;map00710	Methane metabolism;Carbon fixation pathways in prokaryotes;Pyruvate metabolism;Carbon fixation in photosynthetic organisms
NIES39_C01300	NIES39_C01300	hypothetical protein	0.726	-0.462211	0.0731777891421	0.261635	no	down	mRNA	63.75	60.71	66.88	32.31	42.93	38.11	63.78	37.7833	GO:0046872;GO:0051213;GO:0004462	MF:metal ion binding;MF:dioxygenase activity;MF:lactoylglutathione lyase activity;	------	------	------	------
NIES39_K03030	psbAIV	photosystem II reaction center D1 protein	0.79	-0.340173	0.0732016779747	0.261635	no	down	mRNA	2644.06	3013.81	2805.35	2400.2	1629.14	1569.35	2821.07	1866.23	GO:0018298;GO:0009635;GO:0009772;GO:0009523;GO:0016021;GO:0031676;GO:0016168;GO:0010242;GO:0016682;GO:0045156;GO:0005506	BP:protein-chromophore linkage;BP:response to herbicide;BP:photosynthetic electron transport in photosystem II;CC:photosystem II;CC:integral component of membrane;CC:plasma membrane-derived thylakoid membrane;MF:chlorophyll binding;MF:oxygen evolving activity;MF:oxidoreductase activity, acting on diphenols and related substances as donors, oxygen as acceptor;MF:electron transporter, transferring …	K02703	psbA	map00195	Photosynthesis
NIES39_Q02510	NIES39_Q02510	NAD-dependent epimerase/dehydratase	0.272	-1.87815	0.0732997638121	1	no	down	mRNA	0.81	0.88	1.86	0.5	0.14	0.16	1.18333	0.266667	GO:0008460;GO:0003824	MF:dTDP-glucose 4,6-dehydratase activity;MF:catalytic activity;	------	------	------	------
NIES39_A03790	NIES39_A03790	putative ABC transporter permease protein	0.606	-0.722535	0.0733060965205	0.261635	no	down	mRNA	6.43	5.94	6.07	3.76	3.08	2.53	6.14667	3.12333	GO:0055085;GO:0016021;GO:0005886	BP:transmembrane transport;CC:integral component of membrane;CC:plasma membrane;	K02033	------	map02024	Quorum sensing
NIES39_K00720	NIES39_K00720	hypothetical protein	1.242	0.312607	0.0733187864223	0.261635	no	up	mRNA	52.63	47.74	55.78	40.75	62.55	59.79	52.05	54.3633	GO:0046872	MF:metal ion binding;	------	------	------	------
NIES39_O01530	NIES39_O01530	putative methyltransferase	0.835	-0.260465	0.0735009106565	0.261635	no	down	mRNA	115.51	117.04	133.75	90.7	76.93	88.35	122.1	85.3267	GO:0032259;GO:0008168	BP:methylation;MF:methyltransferase activity;	------	------	------	------
NIES39_L01250	NIES39_L01250	hypothetical protein	1.259	0.332193	0.0736393482646	0.261635	no	up	mRNA	259.44	244.68	250.69	228.7	231.2	310.73	251.603	256.877	------	------	------	------	------	------
NIES39_J03680	NIES39_J03680	hypothetical protein	0.67	-0.578799	0.0736530437804	0.261635	no	down	mRNA	24.3	21.45	37.41	11.82	15.39	18.5	27.72	15.2367	------	------	------	------	------	------
NIES39_Q00290	NIES39_Q00290	hypothetical protein	0.724	-0.466159	0.0737087712179	0.261635	no	down	mRNA	13.49	14.75	15.58	8.73	7.84	10.14	14.6067	8.90333	------	------	------	------	------	------
NIES39_A07670	NIES39_A07670	transposase	1.135	0.182178	0.0737218794824	0.261635	no	up	mRNA	1805.83	1729.14	1778.52	1639	1750.74	1701.82	1771.16	1697.19	GO:0006310;GO:0032196;GO:0003677	BP:DNA recombination;BP:transposition;MF:DNA binding;	K07496	------	------	------
NIES39_K03670	NIES39_K03670	hypothetical protein	1.241	0.311044	0.0737583959254	0.261635	no	up	mRNA	25.42	17.91	21.99	22.38	24.25	21.47	21.7733	22.7	------	------	------	------	------	------
NIES39_C02480	NIES39_C02480	pentapeptide repeat-containing protein	1.203	0.267215	0.0737927800854	0.261635	no	up	mRNA	149.12	145.4	158.18	171.74	143.35	139.84	150.9	151.643	GO:0016021	CC:integral component of membrane;	------	------	------	------
NIES39_A06610	trpD	anthranilate phosphoribosyltransferase	0.823	-0.280359	0.0740702680619	0.262115	no	down	mRNA	62.65	54.42	61.13	44.68	40.21	38.09	59.4	40.9933	GO:0000162;GO:0000287;GO:0004048	BP:tryptophan biosynthetic process;MF:magnesium ion binding;MF:anthranilate phosphoribosyltransferase activity;	K00766	trpD	map00400	Phenylalanine, tyrosine and tryptophan biosynthesis
NIES39_B00850	NIES39_B00850	ferredoxin	1.169	0.224735	0.0740878416768	0.262115	no	up	mRNA	1229.03	1093.17	1217.82	1239.77	1047.33	1126.15	1180.01	1137.75	GO:0005506;GO:0051536;GO:0009055	MF:iron ion binding;MF:iron-sulfur cluster binding;MF:electron carrier activity;	K05337	fer	------	------
NIES39_O00140	NIES39_O00140	hypothetical protein	1.841	0.88068	0.0741321	0.262115	no	up	mRNA	12.75	12	15.3	22.09	22.26	13.65	13.35	19.3333	------	------	------	------	------	------
NIES39_A06410	NIES39_A06410	two-component hybrid sensor and regulator	0.754	-0.408296	0.0742328660334	0.26223	no	down	mRNA	8.28	5.82	8.06	4.55	3.72	5.84	7.38667	4.70333	GO:0006355;GO:0000155	BP:regulation of transcription, DNA-templated;MF:phosphorelay sensor kinase activity;	------	------	------	------
NIES39_C02340	aspC	aspartate aminotransferase	0.842	-0.248397	0.0744128203121	0.262625	no	down	mRNA	71.72	56.72	71.38	41.16	51.81	48.46	66.6067	47.1433	GO:0009058;GO:0008483;GO:0030170	BP:biosynthetic process;MF:transaminase activity;MF:pyridoxal phosphate binding;	K00812	aspB	map00220;map00270;map00330;map00950;map00250;map00360;map00350;map00960;map00400;map00401	Arginine biosynthesis;Cysteine and methionine metabolism;Arginine and proline metabolism;Isoquinoline alkaloid biosynthesis;Alanine, aspartate and glutamate metabolism;Phenylalanine metabolism;Tyrosine metabolism;Tropane, piperidine and pyridine alkaloid biosynthesis;Phenylalanine, tyrosine and tryptophan biosynthesis;Novobiocin biosynthesis
NIES39_B00190	rsmB	ribosomal RNA small subunit methyltransferase B	1.18	0.238385	0.0745377148182	0.262826	no	up	mRNA	67.35	54.84	72.85	59.37	62.45	71.57	65.0133	64.4633	GO:0006355;GO:0005737;GO:0003723;GO:0008649	BP:regulation of transcription, DNA-templated;CC:cytoplasm;MF:RNA binding;MF:rRNA methyltransferase activity;	K03500	rsmB	------	------
NIES39_A01450	NIES39_A01450	putative sulfotransferase	0.674	-0.569251	0.0746151365914	0.262858	no	down	mRNA	4.85	7	7.48	3.85	2.87	4.31	6.44333	3.67667	GO:0032259;GO:0008168;GO:0008146	BP:methylation;MF:methyltransferase activity;MF:sulfotransferase activity;	------	------	------	------
NIES39_L01160	NIES39_L01160	hypothetical protein	1.153	0.20546	0.0746951	0.262899	no	up	mRNA	29322.8	29039.5	27662.6	26112.1	29072.3	27316.5	28675	27500.3	GO:0006310;GO:0032196;GO:0003677	BP:DNA recombination;BP:transposition;MF:DNA binding;	------	------	------	------
NIES39_D05640	NIES39_D05640	putative HicA protein	2.185	1.12736	0.0747632039013	1	no	up	mRNA	36.59	43.07	51.17	42.02	103.2	78.2	43.61	74.4733	GO:0004519;GO:0003729	MF:endonuclease activity;MF:mRNA binding;	------	------	------	------
NIES39_E03100	NIES39_E03100	hypothetical protein	1.138	0.185904	0.0747925572004	0.263002	no	up	mRNA	175.59	154.88	172.92	146.55	165.05	172.2	167.797	161.267	GO:0016021	CC:integral component of membrane;	------	------	------	------
NIES39_A06290	NIES39_A06290	BolA family protein	1.162	0.216129	0.0749767328395	0.263168	no	up	mRNA	2253.12	1921.93	2462.33	2182.63	1904.74	2078.23	2212.46	2055.2	------	------	------	------	------	------
NIES39_O06640	NIES39_O06640	hypothetical protein	0.704	-0.507016	0.0750321962908	0.263168	no	down	mRNA	6.44	6.28	7.69	3.58	4.12	4.39	6.80333	4.03	GO:0016021	CC:integral component of membrane;	------	------	------	------
NIES39_C03220	moaC	molybdenum cofactor biosynthesis protein C	1.273	0.348362	0.0750445156889	0.263168	no	up	mRNA	346.38	331.53	309.62	451.86	276.91	317.03	329.177	348.6	GO:0006777;GO:0061799	BP:Mo-molybdopterin cofactor biosynthetic process;MF:cyclic pyranopterin monophosphate synthase activity;	K03637	moaC	map04122;map00790	Sulfur relay system;Folate biosynthesis
NIES39_D04280	ureG	urease accessory protein G	0.723	-0.4674	0.0756940167856	0.265204	no	down	mRNA	25.06	28.84	30.3	11.85	19.6	19.52	28.0667	16.99	GO:0006807;GO:0005737;GO:0016151;GO:0003924;GO:0005525	BP:nitrogen compound metabolic process;CC:cytoplasm;MF:nickel cation binding;MF:GTPase activity;MF:GTP binding;	K03189	ureG	------	------
NIES39_E04640	NIES39_E04640	hypothetical protein	0.81	-0.304215	0.0759392066291	0.26558	no	down	mRNA	68.64	64.24	79.52	43.42	56.31	43.56	70.8	47.7633	------	------	------	------	------	------
NIES39_Q01790	NIES39_Q01790	hypothetical protein	0.81	-0.304215	0.0759392066291	0.26558	no	down	mRNA	68.64	64.24	79.52	43.42	56.31	43.56	70.8	47.7633	------	------	------	------	------	------
NIES39_R01460	NIES39_R01460	hypothetical protein	0.808	-0.307036	0.0760427291494	0.265701	no	down	mRNA	128.62	134.79	138.05	80.79	86.82	101	133.82	89.5367	GO:0008270	MF:zinc ion binding;	------	------	------	------
NIES39_R01360	leuC	3-isopropylmalate dehydratase large subunit	1.167	0.223311	0.0762776	0.266281	no	up	mRNA	232.61	191.14	228.69	228.94	203.11	206.56	217.48	212.87	GO:0009082;GO:0009098;GO:0016853;GO:0003861;GO:0046872;GO:0051539	BP:branched-chain amino acid biosynthetic process;BP:leucine biosynthetic process;MF:isomerase activity;MF:3-isopropylmalate dehydratase activity;MF:metal ion binding;MF:4 iron, 4 sulfur cluster binding;	K01703	leuC	map00660;map00966;map00290	C5-Branched dibasic acid metabolism;Glucosinolate biosynthesis;Valine, leucine and isoleucine biosynthesis
NIES39_R01290	NIES39_R01290	hypothetical protein	1.393	0.478224	0.0763495	0.26629	no	up	mRNA	37.96	21.29	37.86	21.18	46.07	46.13	32.37	37.7933	GO:0016021	CC:integral component of membrane;	------	------	------	------
NIES39_L02620	NIES39_L02620	hypothetical protein	0.835	-0.260315	0.0764312752258	0.266313	no	down	mRNA	55.48	46.84	56.47	30.9	40.57	40.23	52.93	37.2333	GO:0016787;GO:0004386;GO:0005524;GO:0003677	MF:hydrolase activity;MF:helicase activity;MF:ATP binding;MF:DNA binding;	------	------	------	------
NIES39_L02380	NIES39_L02380	putative bacterioferritin comigratory protein	0.805	-0.313481	0.0765536833173	0.266313	no	down	mRNA	81.88	80.4	90.51	57.84	59.5	51.29	84.2633	56.21	GO:0016209;GO:0051920;GO:0004601;GO:0016491	MF:antioxidant activity;MF:peroxiredoxin activity;MF:peroxidase activity;MF:oxidoreductase activity;	K03564	------	------	------
NIES39_A04550	NIES39_A04550	hypothetical protein	1.97	0.978336	0.0765631453547	0.266313	no	up	mRNA	22.51	13.91	28.91	24.44	35.33	41.61	21.7767	33.7933	------	------	------	------	------	------
NIES39_L00330	pnp	polyribonucleotide nucleotidyltransferase	1.135	0.182237	0.0767697092073	0.26679	no	up	mRNA	778.38	682.92	815.69	731.53	726.77	716.91	758.997	725.07	GO:0006402;GO:0006396;GO:0005737;GO:0000287;GO:0004654;GO:0003723	BP:mRNA catabolic process;BP:RNA processing;CC:cytoplasm;MF:magnesium ion binding;MF:polyribonucleotide nucleotidyltransferase activity;MF:RNA binding;	K00962	pnp	map03018	RNA degradation
NIES39_C00600	NIES39_C00600	possible nitrilase	1.297	0.374627	0.0773212339813	0.268465	no	up	mRNA	37.01	22.98	30.54	26.68	34.98	36.54	30.1767	32.7333	GO:0006807;GO:0016787;GO:0016746	BP:nitrogen compound metabolic process;MF:hydrolase activity;MF:transferase activity, transferring acyl groups;	K11206	ybeM	------	------
NIES39_A08930	NIES39_A08930	hypothetical protein	0.497	-1.00846	0.0776530855265	0.269374	no	down	mRNA	3.17	6.1	3.62	1.85	1.6	2	4.29667	1.81667	------	------	------	------	------	------
NIES39_B01060	NIES39_B01060	putative iron ABC transporter ATP-binding protein	0.857	-0.22263	0.0778411	0.269784	no	down	mRNA	264.29	245.34	290.83	191.39	170.08	214.42	266.82	191.963	GO:0055072;GO:0046872;GO:0005524	BP:iron ion homeostasis;MF:metal ion binding;MF:ATP binding;	K02012	afuA	map02010	ABC transporters
NIES39_A05580	hli	high light inducible protein	1.164	0.219139	0.0781347761953	0.270558	no	up	mRNA	840.56	886.63	834.29	768.99	853.54	853.52	853.827	825.35	GO:0016021	CC:integral component of membrane;	------	------	------	------
NIES39_D02760	NIES39_D02760	hypothetical protein	0.868	-0.203821	0.0782113892457	0.270581	no	down	mRNA	62.84	57.83	64.07	44.22	44.99	46.25	61.58	45.1533	GO:0016021;GO:0046872;GO:0004222	CC:integral component of membrane;MF:metal ion binding;MF:metalloendopeptidase activity;	------	------	------	------
NIES39_D04430	NIES39_D04430	hypothetical protein	1.91	0.933668	0.0785993937617	0.271679	no	up	mRNA	45.54	46.36	26.94	52.32	61.87	69.68	39.6133	61.29	GO:0016021	CC:integral component of membrane;	------	------	------	------
NIES39_L06280	NIES39_L06280	hypothetical protein	1.929	0.948076	0.0786895	0.271747	no	up	mRNA	36.99	35.31	31.13	94.22	31.33	39.7	34.4767	55.0833	GO:0008233	MF:peptidase activity;	------	------	------	------
NIES39_N00700	NIES39_N00700	hypothetical protein	0.755	-0.405142	0.0788721	0.272134	no	down	mRNA	29.37	26.13	28.03	15.25	19.69	17.77	27.8433	17.57	------	------	------	------	------	------
NIES39_C01110	NIES39_C01110	RNA-binding protein	0.85	-0.234764	0.0791591	0.272879	no	down	mRNA	631.72	541.64	727.47	383.69	495.47	440.6	633.61	439.92	GO:0003676	MF:nucleic acid binding;	------	------	------	------
NIES39_L01480	NIES39_L01480	putative transposase	0.086	-3.54073	0.0797180377948	1	no	down	mRNA	18	5.68	18.66	0	1.88	2.11	14.1133	1.33	GO:0006313;GO:0004803;GO:0003677	BP:transposition, DNA-mediated;MF:transposase activity;MF:DNA binding;	------	------	------	------
NIES39_L05010	NIES39_L05010	hypothetical protein	0.086	-3.54073	0.0797180377948	1	no	down	mRNA	18	5.68	18.66	0	1.88	2.11	14.1133	1.33	GO:0006313;GO:0004803;GO:0003677	BP:transposition, DNA-mediated;MF:transposase activity;MF:DNA binding;	------	------	------	------
NIES39_Q01520	NIES39_Q01520	von Willebrand factor type A	1.207	0.271308	0.0800323381965	0.275643	no	up	mRNA	122.56	124.82	132.58	149.86	113.19	122.18	126.653	128.41	------	------	K07114	yfbK	------	------
NIES39_O07050	NIES39_O07050	hypothetical protein	1.421	0.507315	0.0803535	0.276502	no	up	mRNA	18.74	11.09	19.47	11.28	25.14	22.24	16.4333	19.5533	GO:0016021	CC:integral component of membrane;	------	------	------	------
NIES39_C02800	ctpA	carboxyl-terminal processing protease	0.828	-0.271789	0.0805342572066	0.276627	no	down	mRNA	51.43	43.9	54.36	36.6	31.37	36.19	49.8967	34.72	GO:0004252;GO:0008236	MF:serine-type endopeptidase activity;MF:serine-type peptidase activity;	K03797	prc	------	------
NIES39_H01190	NIES39_H01190	hypothetical protein	0.832	-0.265551	0.0806817923757	0.276627	no	down	mRNA	77.16	66.14	70.79	45.01	55.49	48.96	71.3633	49.82	GO:0003755	MF:peptidyl-prolyl cis-trans isomerase activity;	------	------	------	------
NIES39_D05230	NIES39_D05230	fasciclin domain protein	1.241	0.310922	0.0807703	0.276627	no	up	mRNA	278.04	298.16	272.34	361.83	243.34	278.66	282.847	294.61	------	------	------	------	------	------
NIES39_G00950	NIES39_G00950	hypothetical protein	0.771	-0.375342	0.0808589500531	0.276627	no	down	mRNA	20.38	22.54	23.23	13.7	15.81	13.34	22.05	14.2833	------	------	------	------	------	------
NIES39_J00540	NIES39_J00540	hypothetical protein	1.244	0.315029	0.0808825947073	0.276627	no	up	mRNA	169.01	196.56	169.55	225.67	158.17	176.79	178.373	186.877	GO:0016021;GO:0005886;GO:0046872;GO:0004222	CC:integral component of membrane;CC:plasma membrane;MF:metal ion binding;MF:metalloendopeptidase activity;	------	------	------	------
NIES39_L02870	NIES39_L02870	serine/threonine protein kinase	0.815	-0.295558	0.0808887080166	0.276627	no	down	mRNA	27.83	27.58	31.1	20.07	16.52	22.81	28.8367	19.8	GO:0004674;GO:0005524	MF:protein serine/threonine kinase activity;MF:ATP binding;	------	------	------	------
NIES39_C02520	rpmF	50S ribosomal protein L32	1.161	0.214833	0.0808922589927	0.276627	no	up	mRNA	1205.69	994.39	1323.41	972.99	1152.9	1156.23	1174.5	1094.04	GO:0006412;GO:0015934;GO:0003735	BP:translation;CC:large ribosomal subunit;MF:structural constituent of ribosome;	K02911	rpmF	map03010	Ribosome
NIES39_A00710	NIES39_A00710	probable glycosyl transferase	0.788	-0.343818	0.0810348769279	0.276744	no	down	mRNA	28.09	26.22	37.9	18.19	21.33	21.22	30.7367	20.2467	GO:0016740	MF:transferase activity;	------	------	------	------
NIES39_F00570	lytB	4-hydroxy-3-methylbut-2-enyl diphosphate reductase	1.173	0.229619	0.0811014214782	0.276744	no	up	mRNA	178.1	161.78	153.14	140.65	174.29	173.96	164.34	162.967	GO:0016114;GO:0050992;GO:0019288;GO:0051539;GO:0051745;GO:0046872	BP:terpenoid biosynthetic process;BP:dimethylallyl diphosphate biosynthetic process;BP:isopentenyl diphosphate biosynthetic process, methylerythritol 4-phosphate pathway;MF:4 iron, 4 sulfur cluster binding;MF:4-hydroxy-3-methylbut-2-en-1-yl diphosphate reductase activity;MF:metal ion binding;	K03527	ispH	map00900	Terpenoid backbone biosynthesis
NIES39_E01300	NIES39_E01300	homogentisate phytyltransferase	0.644	-0.63568	0.081142	0.276744	no	down	mRNA	11.02	7.55	6.98	3.22	4.33	6.37	8.51667	4.64	GO:0016021;GO:0004659	CC:integral component of membrane;MF:prenyltransferase activity;	K09833	ubiA	map00130	Ubiquinone and other terpenoid-quinone biosynthesis
NIES39_E02850	ndhI	NADH dehydrogenase subunit I	1.15	0.20186	0.0814495	0.277548	no	up	mRNA	434.67	378.01	428.05	346.71	433.52	412.26	413.577	397.497	GO:0019684;GO:0031676;GO:0051539;GO:0008137;GO:0005506;GO:0048038	BP:photosynthesis, light reaction;CC:plasma membrane-derived thylakoid membrane;MF:4 iron, 4 sulfur cluster binding;MF:NADH dehydrogenas;MF:iron ion binding;MF:quinone binding;	K05580	ndhI	map00190	Oxidative phosphorylation
NIES39_M01100	NIES39_M01100	hypothetical protein	0.825	-0.277115	0.0818965243975	0.278824	no	down	mRNA	37.06	33.69	37.56	20.62	26.51	28.33	36.1033	25.1533	------	------	------	------	------	------
NIES39_E01130	NIES39_E01130	putative transposase	0.077	-3.70779	0.0820048546074	1	no	down	mRNA	2.24	0	2.57	0	0	0	1.60333	0	GO:0006313;GO:0004803;GO:0003677	BP:transposition, DNA-mediated;MF:transposase activity;MF:DNA binding;	K07491	rayT	------	------
NIES39_A01760	NIES39_A01760	malic enzyme	0.777	-0.363848	0.0822005957136	0.279613	no	down	mRNA	22.02	17.45	23.89	16.22	11.87	13.12	21.12	13.7367	GO:0004473;GO:0051287;GO:0004471;GO:0046872;GO:0008948	MF:malate dehydrogenas;MF:NAD binding;MF:malate dehydrogenas;MF:metal ion binding;MF:oxaloacetate decarboxylase activity;	K00027	sfcA	map00620;map02020	Pyruvate metabolism;Two-component system
NIES39_O02820	NIES39_O02820	hypothetical protein	0.77	-0.37773	0.0823958403262	0.28003	no	down	mRNA	19.37	15.5	19.45	9.57	13.22	12.33	18.1067	11.7067	------	------	------	------	------	------
NIES39_N00820	ftsQ	cell division protein FtsQ	0.809	-0.306162	0.0826083	0.280031	no	down	mRNA	67.5	58.49	70.78	34.06	52.99	46.31	65.59	44.4533	GO:0051301;GO:0007049;GO:0016021;GO:0005886	BP:cell division;BP:cell cycle;CC:integral component of membrane;CC:plasma membrane;	K03589	ftsQ	map04112	Cell cycle - Caulobacter
NIES39_A00990	NIES39_A00990	hypothetical protein	0.705	-0.5037	0.0826127706587	0.280031	no	down	mRNA	7.83	6.44	7.85	3.6	4.35	5.2	7.37333	4.38333	GO:0016779;GO:0000287;GO:0005524	MF:nucleotidyltransferase activity;MF:magnesium ion binding;MF:ATP binding;	K08997	selO	------	------
NIES39_M01380	NIES39_M01380	putative sulfate ABC transport permease protein	1.414	0.500268	0.0826141401652	0.280031	no	up	mRNA	14.83	10.66	9.01	11.53	16.74	12.83	11.5	13.7	GO:0016021;GO:0005886;GO:0015419	CC:integral component of membrane;CC:plasma membrane;MF:ATPase-coupled sulfate transmembrane transporter activity;	K02047	cysW	map02010;map00920	ABC transporters;Sulfur metabolism
NIES39_D00880	NIES39_D00880	hypothetical protein	1.655	0.726929	0.0827335334864	0.280189	no	up	mRNA	16.06	9.43	9.51	20.1	14.32	13.3	11.6667	15.9067	------	------	------	------	------	------
NIES39_A06240	NIES39_A06240	hypothetical protein	0.758	-0.400338	0.0828066282243	0.28019	no	down	mRNA	45.57	33.33	44.85	26.71	22.93	28.07	41.25	25.9033	------	------	------	------	------	------
NIES39_N00410	NIES39_N00410	hypothetical protein	1.192	0.253329	0.0829557636646	0.280449	no	up	mRNA	63.6	71.53	67.63	66.43	65.36	72.28	67.5867	68.0233	------	------	------	------	------	------
NIES39_J02510	NIES39_J02510	tetrapyrrole methylase family protein	0.779	-0.360871	0.0830920040588	0.280608	no	down	mRNA	27.83	26.76	31.95	14.95	20.13	21.46	28.8467	18.8467	GO:0000453;GO:0005737;GO:0070677	BP:enzyme-directed rRNA 2'-O-methylation;CC:cytoplasm;MF:rRN;	K07056	rsmI	------	------
NIES39_J04400	NIES39_J04400	hypothetical protein	0.62	-0.690085	0.0831484468873	0.280608	no	down	mRNA	41.69	27.69	42.74	13.58	13.84	29.13	37.3733	18.85	------	------	K09777	remA	------	------
NIES39_C04310	NIES39_C04310	hypothetical protein	0.785	-0.349117	0.0833733312467	0.281121	no	down	mRNA	7.92	7.62	9.12	5.42	4.6	6.35	8.22	5.45667	GO:0046872;GO:0005524	MF:metal ion binding;MF:ATP binding;	K03546	sbcC	------	------
NIES39_R00370	NIES39_R00370	hypothetical protein	1.15	0.201884	0.0835961512824	0.281625	no	up	mRNA	1300.09	1070.03	1430.75	1244.52	1213.34	1174.43	1266.96	1210.76	------	------	------	------	------	------
NIES39_R00700	mutS2	MutS2 family protein	0.851	-0.232137	0.0841330644545	0.283187	no	down	mRNA	58.58	55.22	62.05	43.85	37.22	45.27	58.6167	42.1133	GO:0006298;GO:0045910;GO:0004519;GO:0030983;GO:0016887;GO:0005524	BP:mismatch repair;BP:negative regulation of DNA recombination;MF:endonuclease activity;MF:mismatched DNA binding;MF:ATPase activity;MF:ATP binding;	K07456	mutS2	map03430	Mismatch repair
NIES39_J05840	NIES39_J05840	TPR domain protein	0.819	-0.28847	0.0842851032711	0.283237	no	down	mRNA	35.85	35.89	37.53	20.38	29.04	26.17	36.4233	25.1967	GO:0008233	MF:peptidase activity;	K04771	degP	map02020;map01503	Cationic antimicrobial peptide (CAMP) resistance
NIES39_Q00210	psbQ	psbQ protein	1.143	0.19291	0.0843149413272	0.283237	no	up	mRNA	858.17	674.2	874.92	694.53	789.61	790.78	802.43	758.307	GO:0009579;GO:0016021	CC:thylakoid;CC:integral component of membrane;	------	------	------	------
NIES39_K00620	ureE	urease accessory protein E	0.805	-0.312224	0.0843684426818	0.283237	no	down	mRNA	88.78	82.84	106.61	54.91	68.83	61.1	92.7433	61.6133	GO:0006457;GO:0065003;GO:0019627;GO:0005737;GO:0016151;GO:0051082	BP:protein folding;BP:macromolecular complex assembly;BP:urea metabolic process;CC:cytoplasm;MF:nickel cation binding;MF:unfolded protein binding;	K03187	ureE	------	------
NIES39_A08020	NIES39_A08020	penicillin-binding protein	0.841	-0.250095	0.0846852752585	0.284053	no	down	mRNA	31.56	29.66	35.12	21.42	23.81	23.02	32.1133	22.75	GO:0009252;GO:0016020;GO:0009002;GO:0008955;GO:0008658	BP:peptidoglycan biosynthetic process;CC:membrane;MF:serine-type D-Ala-D-Ala carboxypeptidase activity;MF:peptidoglycan glycosyltransferase activity;MF:penicillin binding;	K05515	mrdA	map00550;map01501	Peptidoglycan biosynthesis;beta-Lactam resistance
NIES39_Q00760	NIES39_Q00760	short-chain dehydrogenase	1.169	0.224775	0.0849546991926	0.284558	no	up	mRNA	166.76	131.4	144.75	136.1	138.93	159.59	147.637	144.873	GO:0047936;GO:0004316;GO:0102132;GO:0102131;GO:0016491	MF:glucose 1-dehydrogenase [NA;MF:3-oxoacyl-[acyl-carrier-protein] reductas;MF:3-oxo-pimeloyl-[acp] methyl ester reductase activity;MF:3-oxo-glutaryl-[acp] methyl ester reductase activity;MF:oxidoreductase activity;	------	------	------	------
NIES39_J03650	NIES39_J03650	Csm2 family CRISPR-associated protein	1.537	0.62039	0.0850056953586	0.284558	no	up	mRNA	12.65	12.97	12.8	17.7	13.89	17.35	12.8067	16.3133	GO:0051607;GO:0003723	BP:defense response to virus;MF:RNA binding;	K19138	csm2	------	------
NIES39_G00120	NIES39_G00120	putative transposase	106.647	6.7367	0.0850279535425	1	no	up	mRNA	0	0	0	0.01	0	59.96	0	19.99	------	------	------	------	------	------
NIES39_A01270	NIES39_A01270	hypothetical protein	1.134	0.181578	0.0850572506243	0.284558	no	up	mRNA	449.6	402.61	465.59	413.73	403.44	434.34	439.267	417.17	GO:0003755	MF:peptidyl-prolyl cis-trans isomerase activity;	------	------	------	------
NIES39_E02110	uvrA	excinuclease ABC subunit A	0.793	-0.334204	0.0854324684748	0.285477	no	down	mRNA	11.39	10.89	13.93	6.02	8.29	10.04	12.07	8.11667	GO:0006289;GO:0009432;GO:0005737;GO:0009380;GO:0042626;GO:0009381;GO:0008270;GO:0003677;GO:0005524	BP:nucleotide-excision repair;BP:SOS response;CC:cytoplasm;CC:excinuclease repair complex;MF:ATPase activity, coupled to transmembrane movement of substances;MF:excinuclease ABC activity;MF:zinc ion binding;MF:DNA binding;MF:ATP binding;	K03701	uvrA	map03420	Nucleotide excision repair
NIES39_A01290	psb28	photosystem II Psb28-2 protein	1.184	0.24377	0.0855848311096	0.285477	no	up	mRNA	812.58	621.26	887.09	824.69	702.04	717.43	773.643	748.053	GO:0015979;GO:0009654	BP:photosynthesis;CC:photosystem II oxygen evolving complex;	K08904	psb28-2	map00195	Photosynthesis
NIES39_D02010	cpcE	phycocyanin alpha subunit phycocyanobilin lyase%2C CpcE subunit	1.17	0.226351	0.0855952008467	0.285477	no	up	mRNA	310.45	307.92	289.78	262.98	334.93	297.21	302.717	298.373	GO:0030089;GO:0016829	CC:phycobilisome;MF:lyase activity;	K02288	cpcE	map00196	Photosynthesis - antenna proteins
NIES39_Q01290	NIES39_Q01290	hypothetical protein	0.795	-0.330346	0.0856284345425	0.285477	no	down	mRNA	66.88	57.75	67.21	41.67	39.6	45.3	63.9467	42.19	GO:0008080	MF:N-acetyltransferase activity;	------	------	------	------
NIES39_D05550	NIES39_D05550	putative cation efflux protein	0.708	-0.498828	0.0857156149172	0.285512	no	down	mRNA	11.34	13.03	12.71	8.18	6.4	7.5	12.36	7.36	GO:0016021;GO:0008324	CC:integral component of membrane;MF:cation transmembrane transporter activity;	K16264	czcD	------	------
NIES39_L05400	NIES39_L05400	hypothetical protein	1.207	0.271577	0.0857869	0.285512	no	up	mRNA	2486.11	3223.22	2480.71	2661.53	2834.07	2848.4	2730.01	2781.33	------	------	K00986	ltrA	------	------
NIES39_D06350	NIES39_D06350	two-component response regulator	2.992	1.58126	0.0859317985474	1	no	up	mRNA	0.87	1.24	0.33	3.24	1.52	1.41	0.813333	2.05667	GO:0000160;GO:0006355;GO:0003677	BP:phosphorelay signal transduction system;BP:regulation of transcription, DNA-templated;MF:DNA binding;	K11521	manR	map02020	Two-component system
NIES39_J01650	NIES39_J01650	hypothetical protein	0.568	-0.816584	0.0860461129514	0.286021	no	down	mRNA	9.38	8.78	10.71	3.96	6.12	3.41	9.62333	4.49667	GO:0016021	CC:integral component of membrane;	------	------	------	------
NIES39_Q02600	pntA	putative nicotinamide nucleotide transhydrogenase alpha subunit	1.141	0.189709	0.0860883396995	0.286021	no	up	mRNA	168.24	159.16	183.31	160.68	162.88	166.1	170.237	163.22	GO:0008750;GO:0016491	MF:NA;MF:oxidoreductase activity;	K00324	pntA	map00760	Nicotinate and nicotinamide metabolism
NIES39_E01020	NIES39_E01020	putative transposase	1.175	0.232203	0.0866933358618	0.287783	no	up	mRNA	680.57	785.08	671.71	672.65	727.36	723.13	712.453	707.713	------	------	------	------	------	------
NIES39_J00620	NIES39_J00620	hypothetical protein	0.752	-0.411833	0.0868440813635	0.287936	no	down	mRNA	23.1	14.15	20.16	10.24	11.74	14.21	19.1367	12.0633	GO:0016021	CC:integral component of membrane;	------	------	------	------
NIES39_D02860	NIES39_D02860	hypothetical protein	0.824	-0.278582	0.0868887287782	0.287936	no	down	mRNA	126.23	121.54	130.48	91.2	79.3	87.95	126.083	86.15	GO:0016021	CC:integral component of membrane;	------	------	------	------
NIES39_F00050	NIES39_F00050	putative transposase	0.774	-0.370063	0.0870501258267	0.288223	no	down	mRNA	100.45	78.2	120.31	58.78	76.53	52.59	99.6533	62.6333	------	------	------	------	------	------
NIES39_Q00840	NIES39_Q00840	hypothetical protein	1.139	0.18723	0.0872521752226	0.288644	no	up	mRNA	160.13	158.49	159.13	144.2	156.26	160.07	159.25	153.51	------	------	------	------	------	------
NIES39_A02060	purC	phosphoribosylaminoimidazole-succinocarboxamide synthase	1.213	0.278993	0.0875360364491	0.289185	no	up	mRNA	56.07	53.39	53.56	54.82	57.96	52.86	54.34	55.2133	GO:0009236;GO:0006189;GO:0004639;GO:0005524	BP:cobalamin biosynthetic process;BP:'de novo' IMP biosynthetic process;MF:phosphoribosylaminoimidazolesuccinocarboxamide synthase activity;MF:ATP binding;	K01923	purC	map00230	Purine metabolism
NIES39_K02120	NIES39_K02120	phosphoglucosamine mutase	0.819	-0.288039	0.0875658094997	0.289185	no	down	mRNA	64.39	50.37	71.7	33.04	51.83	43.61	62.1533	42.8267	GO:0005975;GO:0000287;GO:0008966	BP:carbohydrate metabolic process;MF:magnesium ion binding;MF:phosphoglucosamine mutase activity;	K03431	glmM	map00520	Amino sugar and nucleotide sugar metabolism
NIES39_A01840	opcA	putative glucose 6-phosphate dehydrogenase effector	1.235	0.304446	0.0879117016754	0.290079	no	up	mRNA	156.61	135.22	159.43	194.46	140.42	129.78	150.42	154.887	------	------	------	------	------	------
NIES39_L00190	NIES39_L00190	hypothetical protein	0.761	-0.393996	0.0881896051413	0.290325	no	down	mRNA	10.83	7.73	12.61	6.22	6.12	7.57	10.39	6.63667	------	------	------	------	------	------
NIES39_A01900	NIES39_A01900	hypothetical protein	0.56	-0.835796	0.0882009664273	0.290325	no	down	mRNA	4.03	4.96	6.12	1.18	2.37	3.59	5.03667	2.38	GO:0016021	CC:integral component of membrane;	K09973	------	------	------
NIES39_B00980	crtQb	zeta-carotene desaturase	1.168	0.223925	0.0882343961529	0.290325	no	up	mRNA	98.96	80.81	117.77	91.08	99.78	100.49	99.18	97.1167	GO:0016117;GO:0016719;GO:0052887;GO:0052886	BP:carotenoid biosynthetic process;MF:carotene 7,8-desaturase activity;MF:7,9,9'-tricis-neurosporen;MF:9,9'-dicis-caroten;	K00514	crtQ	map00906	Carotenoid biosynthesis
NIES39_J05830	cobA/hemD	bifunctional uroporphyrinogen-III C-methyltransferase/uroporphyrinogen-III synthase	0.745	-0.425164	0.0883332332863	0.290325	no	down	mRNA	7.84	7.76	9.8	4.92	5.86	5.12	8.46667	5.3	GO:0019354;GO:0032259;GO:0004851;GO:0004852	BP:siroheme biosynthetic process;BP:methylation;MF:uroporphyrin-III C-methyltransferase activity;MF:uroporphyrinogen-III synthase activity;	K13542	cobA-hemD	map00860	Porphyrin and chlorophyll metabolism
NIES39_E00350	NIES39_E00350	hypothetical protein	1.244	0.315387	0.0883631819726	0.290325	no	up	mRNA	146.46	196.41	134.56	168.86	171.34	163.76	159.143	167.987	GO:0003964;GO:0004519;GO:0003676	MF:RNA-directed DNA polymerase activity;MF:endonuclease activity;MF:nucleic acid binding;	------	------	------	------
NIES39_N00900	NIES39_N00900	serine/threonine protein kinase	0.814	-0.296769	0.0884791	0.290459	no	down	mRNA	22.47	19.99	27.45	15.15	17.63	14.97	23.3033	15.9167	GO:0106311;GO:0005524;GO:0106310	old GO;MF:ATP binding;MF:old GO;	------	------	------	------
NIES39_J03460	NIES39_J03460	hypothetical protein	1.299	0.377527	0.0886288273088	0.290703	no	up	mRNA	30.55	27.93	28.88	41.91	24.7	28.35	29.12	31.6533	------	------	K07114	yfbK	------	------
NIES39_A02190	NIES39_A02190	hypothetical protein	0.781	-0.356905	0.0887748270074	0.290934	no	down	mRNA	18.24	16.73	17.32	10.64	11.63	12.15	17.43	11.4733	------	------	------	------	------	------
NIES39_E03000	NIES39_E03000	hypothetical protein	0.767	-0.38246	0.0889016053692	0.291078	no	down	mRNA	17.1	14.53	16.43	7.37	13.73	10.02	16.02	10.3733	------	------	K06915	------	------	------
NIES39_C03450	NIES39_C03450	two-component hybrid sensor and regulator	0.782	-0.354115	0.0891232270789	0.291078	no	down	mRNA	10.54	10.08	8.96	5.49	7.25	6.91	9.86	6.55	GO:0018298;GO:0009584;GO:0006355;GO:0000155;GO:0009881	BP:protein-chromophore linkage;BP:detection of visible light;BP:regulation of transcription, DNA-templated;MF:phosphorelay sensor kinase activity;MF:photoreceptor activity;	------	------	------	------
NIES39_H00860	NIES39_H00860	hypothetical protein	1.142	0.191822	0.0891477430876	0.291078	no	up	mRNA	1042.46	879.3	1118.91	866.27	962.9	984.99	1013.56	938.053	GO:0016021	CC:integral component of membrane;	------	------	------	------
NIES39_D02530	NIES39_D02530	hypothetical protein	0.823	-0.281887	0.08918	0.291078	no	down	mRNA	195.17	152.83	185.41	106.89	113.54	140.11	177.803	120.18	GO:0016021	CC:integral component of membrane;	------	------	------	------
NIES39_C04980	NIES39_C04980	NAD-dependent epimerase/dehydratase	0.664	-0.590318	0.0892519920018	0.291078	no	down	mRNA	7.11	8.59	14.27	6.24	4.34	6	9.99	5.52667	GO:0016021;GO:0003824;GO:0016853	CC:integral component of membrane;MF:catalytic activity;MF:isomerase activity;	------	------	------	------
NIES39_N00100	NIES39_N00100	hypothetical protein	1.147	0.198387	0.0892721137825	0.291078	no	up	mRNA	198.79	173.14	200.71	185.39	179.53	185.05	190.88	183.323	GO:0019835;GO:0016998;GO:0042742;GO:0009253;GO:0016021;GO:0003796	BP:cytolysis;BP:cell wall macromolecule catabolic process;BP:defense response to bacterium;BP:peptidoglycan catabolic process;CC:integral component of membrane;MF:lysozyme activity;	------	------	------	------
NIES39_O03110	ctaA	cytochrome oxidase assembly protein	0.816	-0.29377	0.0894929675221	0.291552	no	down	mRNA	74.37	48.2	76.2	43.45	46.09	45.46	66.2567	45	GO:0006784;GO:0016021;GO:0016627	BP:heme a biosynthetic process;CC:integral component of membrane;MF:oxidoreductase activity, acting on the CH-CH group of donors;	K02259	ctaA	map00190;map00860;map04714;map02020	Oxidative phosphorylation;Porphyrin and chlorophyll metabolism;Thermogenesis;Two-component system
NIES39_L00120	NIES39_L00120	hypothetical protein	0.506	-0.98374	0.0898311721112	1	no	down	mRNA	2.24	2.42	4.01	0.98	1.7	0.95	2.89	1.21	------	------	------	------	------	------
NIES39_A01810	NIES39_A01810	ferredoxin-like protein	0.744	-0.426623	0.0901007950097	0.292902	no	down	mRNA	72.89	58	75.35	49.72	42.98	32.34	68.7467	41.68	------	------	------	------	------	------
NIES39_G01040	NIES39_G01040	hypothetical protein	0.865	-0.208679	0.0901540535615	0.292902	no	down	mRNA	679.15	642.04	838.53	455.25	522.67	579.94	719.907	519.287	------	------	------	------	------	------
NIES39_C01210	NIES39_C01210	hypothetical protein	1.164	0.219005	0.0901842531259	0.292902	no	up	mRNA	262.73	197.14	255.91	237.18	211.2	250.03	238.593	232.803	------	------	------	------	------	------
NIES39_E02760	NIES39_E02760	hypothetical protein	1.424	0.509805	0.0902300556414	0.292902	no	up	mRNA	5.76	5.45	6.07	5.76	7.15	7.82	5.76	6.91	GO:0016491	MF:oxidoreductase activity;	------	------	------	------
NIES39_C04380	NIES39_C04380	hypothetical protein	0.667	-0.585226	0.0902875133035	0.292902	no	down	mRNA	11	10.46	8.36	5.29	4.94	6.57	9.94	5.6	GO:0018193	BP:peptidyl-amino acid modification;	K22616	olsC	------	------
NIES39_O01860	NIES39_O01860	sucrose synthase	0.788	-0.343947	0.0906208064984	0.293736	no	down	mRNA	11.4	8.9	13.19	6.03	8.51	7.65	11.1633	7.39667	GO:0005985;GO:0016157	BP:sucrose metabolic process;MF:sucrose synthase activity;	K00695	------	map00500	Starch and sucrose metabolism
NIES39_O01880	NIES39_O01880	putative esterase	0.078	-3.67764	0.0907056641565	1	no	down	mRNA	1.01	0	0.38	0	0	0	0.463333	0	GO:0016788	MF:hydrolase activity, acting on ester bonds;	K11018	tlh	------	------
NIES39_B00990	NIES39_B00990	hypothetical protein	1.392	0.47696	0.0909790967152	0.294348	no	up	mRNA	73.05	44.94	80.99	95.61	67.97	58.45	66.3267	74.01	------	------	------	------	------	------
NIES39_E04130	hisB	putative imidazoleglycerol-phosphate dehydratase	0.838	-0.255059	0.0909865825972	0.294348	no	down	mRNA	54.31	44.47	52.14	31.31	39.06	35.94	50.3067	35.4367	GO:0016787	MF:hydrolase activity;	K11777	------	------	------
NIES39_Q01070	NIES39_Q01070	hypothetical protein	0.652	-0.618069	0.0910386	0.294348	no	down	mRNA	26.39	20.68	24.48	12.64	12.41	13.22	23.85	12.7567	GO:0016021	CC:integral component of membrane;	------	------	------	------
NIES39_A04840	NIES39_A04840	hypothetical protein	0.804	-0.314642	0.0912218387907	0.294489	no	down	mRNA	21.84	17.02	20.88	11.14	16.16	13.16	19.9133	13.4867	------	------	------	------	------	------
NIES39_E01630	gdhA	glutamate dehydrogenase	2.187	1.12898	0.0912862384059	0.294489	no	up	mRNA	94.16	268.6	77.75	224.74	375.58	243.8	146.837	281.373	GO:0006520;GO:0016639;GO:0000166	BP:cellular amino acid metabolic process;MF:oxidoreductase activity, acting on the CH-NH2 group of donors, NAD or NADP as acceptor;MF:nucleotide binding;	K00261	gdhA	map04964;map00220;map00250;map00910;map04217	Proximal tubule bicarbonate reclamation;Arginine biosynthesis;Alanine, aspartate and glutamate metabolism;Nitrogen metabolism;Necroptosis
NIES39_J01660	NIES39_J01660	hypothetical protein	0.614	-0.704632	0.0913115331801	0.294489	no	down	mRNA	8.5	8.14	14.89	5.25	4.25	6.52	10.51	5.34	GO:0016021	CC:integral component of membrane;	------	------	------	------
NIES39_J03140	aroB	3-dehydroquinate synthase	0.764	-0.388933	0.0915188	0.294911	no	down	mRNA	16.22	16.67	16.17	10.07	11.31	10.15	16.3533	10.51	GO:0008652;GO:0009423;GO:0009073;GO:0005737;GO:0000166;GO:0003856;GO:0046872	BP:cellular amino acid biosynthetic process;BP:chorismate biosynthetic process;BP:aromatic amino acid family biosynthetic process;CC:cytoplasm;MF:nucleotide binding;MF:3-dehydroquinate synthase activity;MF:metal ion binding;	K01735	aroB	map00400	Phenylalanine, tyrosine and tryptophan biosynthesis
NIES39_K04100	NIES39_K04100	UTP-glucose-1-phosphate uridylyltransferase	0.841	-0.249654	0.0917473061463	0.295263	no	down	mRNA	74.49	60.75	81.23	45.48	52.74	54.13	72.1567	50.7833	GO:0009058;GO:0006011;GO:0003983	BP:biosynthetic process;BP:UDP-glucose metabolic process;MF:UT;	K00963	galU	map00520;map00040;map00500;map00541;map00052	Amino sugar and nucleotide sugar metabolism;Pentose and glucuronate interconversions;Starch and sucrose metabolism;O-Antigen nucleotide sugar biosynthesis;Galactose metabolism
NIES39_O05440	psaX	photosystem I PsaX protein	1.212	0.276818	0.0918201980053	0.295263	no	up	mRNA	3571.97	2593.72	3242.81	2604.14	3601.16	2740.37	3136.17	2981.89	GO:0016021	CC:integral component of membrane;	K02702	psaX	map00195	Photosynthesis
NIES39_A06790	NIES39_A06790	hypothetical protein	0.762	-0.392058	0.0918659474512	0.295263	no	down	mRNA	192.34	186.07	225.76	96.93	141.76	129.7	201.39	122.797	GO:0016021;GO:0004812	CC:integral component of membrane;MF:aminoacyl-tRNA ligase activity;	------	------	------	------
NIES39_M01820	NIES39_M01820	probable protein phosphatase	1.154	0.206123	0.0919346109679	0.295263	no	up	mRNA	100.9	97.73	103.88	102.53	93.76	97.99	100.837	98.0933	GO:0046872;GO:0004722	MF:metal ion binding;MF:protein serine/threonine phosphatase activity;	------	------	------	------
NIES39_C04880	NIES39_C04880	hypothetical protein	0.441	-1.18117	0.0920646146659	1	no	down	mRNA	11.78	12.46	7.6	2.21	1.89	7.7	10.6133	3.93333	GO:0016021	CC:integral component of membrane;	------	------	------	------
NIES39_D06910	NIES39_D06910	hemolysin-type calcium-binding region protein	2.223	1.1528	0.0920808121968	0.295487	no	up	mRNA	7.06	5.55	5.63	21.42	4.96	6.99	6.08	11.1233	GO:0005509	MF:calcium ion binding;	------	------	------	------
NIES39_A07040	NIES39_A07040	two-component hybrid sensor and regulator	0.633	-0.658668	0.0922520984112	0.295786	no	down	mRNA	3.27	2.08	3.32	0.88	1.77	1.98	2.89	1.54333	GO:0000155;GO:0005524	MF:phosphorelay sensor kinase activity;MF:ATP binding;	------	------	------	------
NIES39_L01990	NIES39_L01990	hypothetical protein	0.853	-0.229791	0.0923276	0.295786	no	down	mRNA	157.38	139.57	178.79	121.18	114.18	103.78	158.58	113.047	------	------	------	------	------	------
NIES39_H00840	minC	septum formation inhibitor	0.675	-0.566198	0.0925086012911	0.29612	no	down	mRNA	11.63	8.58	11.29	4.18	6.64	6.98	10.5	5.93333	GO:1901891;GO:0000902;GO:0000917	BP:regulation of cell septum assembly;BP:cell morphogenesis;BP:barrier septum assembly;	K03610	minC	------	------
NIES39_M00450	gyrA	DNA gyrase A subunit	1.225	0.292417	0.0925981431293	0.29616	no	up	mRNA	19.14	12.29	17.12	14.2	17.87	18.06	16.1833	16.71	GO:0006265;GO:0003918;GO:0005524;GO:0003677	BP:DNA topological change;MF:DNA topoisomerase type I;MF:ATP binding;MF:DNA binding;	K02469	gyrA	------	------
NIES39_D00980	NIES39_D00980	undecaprenyl-phosphate galactosephosphotransferase	1.142	0.191441	0.0926952921078	0.296225	no	up	mRNA	224.16	193.28	230.47	187.89	225.44	207.66	215.97	206.997	GO:0016021;GO:0016740;GO:0047360	CC:integral component of membrane;MF:transferase activity;MF:undecaprenyl-phosphate galactose phosphotransferase activity;	------	------	------	------
NIES39_L06160	guaA	GMP synthase (glutamine-hydrolyzing)	1.143	0.19245	0.0930431	0.296865	no	up	mRNA	413.09	367.69	414.2	400.15	357.21	390.96	398.327	382.773	GO:0006541;GO:0016462;GO:0003922;GO:0005524;GO:0008483	BP:glutamine metabolic process;MF:pyrophosphatase activity;MF:GMP synthas;MF:ATP binding;MF:transaminase activity;	K01951	guaA	map00983;map00230	Drug metabolism - other enzymes;Purine metabolism
NIES39_O04600	NIES39_O04600	hypothetical protein	0.7	-0.514404	0.0930496228726	0.296865	no	down	mRNA	23.36	18.21	29.5	15.46	10.19	15.49	23.69	13.7133	GO:0008616;GO:0070497;GO:0046872	BP:queuosine biosynthetic process;MF:6-carboxy-5,6,7,8-tetrahydropterin synthase activity;MF:metal ion binding;	K01737	queD	map00790	Folate biosynthesis
NIES39_J01390	NIES39_J01390	hypothetical protein	0.749	-0.4174	0.0936017743584	0.29838	no	down	mRNA	36.48	31.02	42.77	16.72	29.3	22.41	36.7567	22.81	------	------	------	------	------	------
NIES39_A05440	NIES39_A05440	hypothetical protein	1.916	0.938373	0.0938004872813	0.298766	no	up	mRNA	1.96	4.22	3.38	5.44	5.79	3.86	3.18667	5.03	GO:0004519	MF:endonuclease activity;	------	------	------	------
NIES39_A00690	NIES39_A00690	probable glycosyl transferase	0.804	-0.31407	0.0939558304488	0.298859	no	down	mRNA	26.87	24.94	35.69	16.68	21.85	20.47	29.1667	19.6667	GO:0016757	MF:transferase activity, transferring glycosyl groups;	------	------	------	------
NIES39_O07040	NIES39_O07040	hypothetical protein	0.562	-0.8315	0.0940141389688	0.298859	no	down	mRNA	3.3	3.04	2.09	1.38	1.08	1.57	2.81	1.34333	GO:0016746	MF:transferase activity, transferring acyl groups;	------	------	------	------
NIES39_D06730	NIES39_D06730	ABC transporter ATP-binding protein	0.845	-0.243347	0.0940950143716	0.298859	no	down	mRNA	53.13	48.55	67.05	35.75	38.91	45.34	56.2433	40	GO:0016787;GO:0042626;GO:0005524	MF:hydrolase activity;MF:ATPase activity, coupled to transmembrane movement of substances;MF:ATP binding;	K06158	------	------	------
NIES39_L04890	NIES39_L04890	hypothetical protein	0.867	-0.206162	0.0941398368296	0.298859	no	down	mRNA	374.69	303.49	429.6	236.13	273.82	298.28	369.26	269.41	GO:0003678;GO:0016787;GO:0005524;GO:0003677	MF:DNA helicase activity;MF:hydrolase activity;MF:ATP binding;MF:DNA binding;	------	------	------	------
NIES39_L06260	NIES39_L06260	hypothetical protein	2.21	1.14399	0.0944392115699	0.299563	no	up	mRNA	302.07	463.88	303.38	1223.84	317.68	408.45	356.443	649.99	------	------	------	------	------	------
NIES39_K02610	NIES39_K02610	hypothetical protein	0.807	-0.309705	0.09467	0.29982	no	down	mRNA	68.4	58.15	67.42	33.81	50.5	46.34	64.6567	43.55	GO:0016021	CC:integral component of membrane;	------	------	------	------
NIES39_E01770	rpsF	30S ribosomal protein S6	1.184	0.24324	0.0946758715372	0.29982	no	up	mRNA	240.31	224.07	254.25	189.54	254.15	260.49	239.543	234.727	GO:0006412;GO:0005840;GO:0003735;GO:0019843	BP:translation;CC:ribosome;MF:structural constituent of ribosome;MF:rRNA binding;	K02990	rpsF	map03010	Ribosome
NIES39_D00620	NIES39_D00620	hypothetical protein	0.668	-0.581795	0.0949722	0.300512	no	down	mRNA	13.98	12.87	15.95	4.65	10.25	8.92	14.2667	7.94	------	------	------	------	------	------
NIES39_L03760	NIES39_L03760	hypothetical protein	0.769	-0.37985	0.0952131745635	0.3008	no	down	mRNA	32.95	25.22	40.31	18.85	17.53	26.88	32.8267	21.0867	------	------	------	------	------	------
NIES39_D02820	NIES39_D02820	hypothetical protein	1.182	0.240933	0.0952196231964	0.3008	no	up	mRNA	695.1	839.79	696.83	722.71	758.73	746.01	743.907	742.483	------	------	------	------	------	------
NIES39_E01710	infB	translation initiation factor IF-2	1.132	0.178457	0.0954344930713	0.301137	no	up	mRNA	245.88	225.85	260.01	237.12	234.46	226.77	243.913	232.783	GO:0005737;GO:0003743;GO:0003924;GO:0005525	CC:cytoplasm;MF:translation initiation factor activity;MF:GTPase activity;MF:GTP binding;	K02519	infB	------	------
NIES39_D01210	NIES39_D01210	hypothetical protein	0.856	-0.223603	0.0954825881864	0.301137	no	down	mRNA	51.36	39.32	49.26	29.75	35.92	35.42	46.6467	33.6967	GO:0016021	CC:integral component of membrane;	------	------	------	------
NIES39_L01260	NIES39_L01260	hypothetical protein	1.141	0.190353	0.0958586	0.301908	no	up	mRNA	362.54	312.2	393.69	306.35	357.61	350.18	356.143	338.047	GO:0016021	CC:integral component of membrane;	------	------	------	------
NIES39_A02990	NIES39_A02990	hypothetical protein	0.766	-0.38482	0.0959891702792	0.301908	no	down	mRNA	9.52	11.28	8.08	5.75	6.14	6.98	9.62667	6.29	------	------	------	------	------	------
NIES39_Q01130	NIES39_Q01130	hypothetical protein	0.58	-0.786974	0.0960878164711	0.301908	no	down	mRNA	14.3	8.14	16.9	8.19	5.78	4.6	13.1133	6.19	GO:0016021	CC:integral component of membrane;	------	------	------	------
NIES39_K01860	NIES39_K01860	hypothetical protein	0.557	-0.843951	0.0961431786951	0.301908	no	down	mRNA	9.72	9.08	5.72	3.51	5.76	2.14	8.17333	3.80333	------	------	------	------	------	------
NIES39_E03390	NIES39_E03390	hypothetical protein	0.552	-0.857166	0.0961615	0.301908	no	down	mRNA	2.72	1.74	4.09	1.02	1.21	1.71	2.85	1.31333	GO:0016021	CC:integral component of membrane;	K06902	------	map04138	Autophagy - yeast
NIES39_G00850	cobI	precorrin-2 methyltransferase	0.617	-0.696586	0.0962332939567	0.301908	no	down	mRNA	7.94	6.77	9.68	3.91	4.56	4.02	8.13	4.16333	GO:0009236;GO:0032259;GO:0030788	BP:cobalamin biosynthetic process;BP:methylation;MF:precorrin-2 C20-methyltransferase activity;	K03394	cobI-cbiL	map00860	Porphyrin and chlorophyll metabolism
NIES39_B00920	NIES39_B00920	hypothetical protein	0.867	-0.205417	0.0962753412222	0.301908	no	down	mRNA	545.97	613.63	624.05	436.65	421.78	445.41	594.55	434.613	GO:0016021	CC:integral component of membrane;	------	------	------	------
NIES39_E01580	NIES39_E01580	RNA-binding protein	1.13	0.175964	0.0965717691564	0.302592	no	up	mRNA	1881.13	1626.67	1950.35	1567.4	1853.21	1679.61	1819.38	1700.07	GO:0003676	MF:nucleic acid binding;	------	------	------	------
NIES39_Q00150	NIES39_Q00150	urea ABC transporter substrate-binding protein	0.844	-0.245223	0.0969988276819	0.303456	no	down	mRNA	108.72	91.35	120.45	84.07	73.87	68.19	106.84	75.3767	GO:0006865	BP:amino acid transport;	K11959	urtA	map02010	ABC transporters
NIES39_H00920	NIES39_H00920	reverse transcriptase homolog	1.237	0.30658	0.0970051624248	0.303456	no	up	mRNA	111.87	144.52	98.25	132.76	115.21	125.54	118.213	124.503	GO:0003964;GO:0004519;GO:0003676	MF:RNA-directed DNA polymerase activity;MF:endonuclease activity;MF:nucleic acid binding;	K00986	ltrA	------	------
NIES39_E03630	rpoC1	RNA polymerase gamma subunit	1.161	0.215918	0.0972694704018	0.304036	no	up	mRNA	332.76	272.62	348.25	335.9	305.95	286.05	317.877	309.3	GO:0006351;GO:0003899;GO:0000287;GO:0008270;GO:0003677	BP:transcription, DNA-templated;MF:DNA-directed RNA polymerase activity;MF:magnesium ion binding;MF:zinc ion binding;MF:DNA binding;	K03046	rpoC	map03020	RNA polymerase
NIES39_C00560	NIES39_C00560	possible methyltransferase	0.785	-0.350122	0.0976048425896	0.304597	no	down	mRNA	40.13	32.85	32.81	19.84	25.5	24.23	35.2633	23.19	GO:0032259;GO:0008168	BP:methylation;MF:methyltransferase activity;	------	------	------	------
NIES39_L06450	NIES39_L06450	hypothetical protein	0.855	-0.226344	0.0976068745539	0.304597	no	down	mRNA	35.74	31.3	40.01	23.16	24.78	29.33	35.6833	25.7567	GO:0016021;GO:0016787	CC:integral component of membrane;MF:hydrolase activity;	K07037	pgpH	------	------
NIES39_A07510	NIES39_A07510	hypothetical protein	0.176	-2.50715	0.0977396	1	no	down	mRNA	8.17	2.45	5.39	2.32	0	0	5.33667	0.773333	------	------	------	------	------	------
NIES39_A08390	NIES39_A08390	hypothetical protein	1.347	0.429831	0.0978836	0.304875	no	up	mRNA	3.81	3.77	4.59	4.79	3.5	5.59	4.05667	4.62667	GO:0016021	CC:integral component of membrane;	------	------	------	------
NIES39_J04380	NIES39_J04380	hypothetical protein	1.164	0.219161	0.0979477	0.304875	no	up	mRNA	219.8	207.17	206.41	223.08	193.13	203.73	211.127	206.647	------	------	K07114	yfbK	------	------
NIES39_C00230	NIES39_C00230	aminopeptidase P	0.642	-0.640215	0.0979679984519	0.304875	no	down	mRNA	5.64	3.24	5.61	1.97	3.41	2.37	4.83	2.58333	GO:0030145;GO:0070006	MF:manganese ion binding;MF:metalloaminopeptidase activity;	K01262	pepP	------	------
NIES39_J03710	cutA	divalent cation tolerance protein	0.788	-0.343899	0.0980123935512	0.304875	no	down	mRNA	164.44	109.75	184.06	82.17	101.79	107.62	152.75	97.1933	GO:0010038	BP:response to metal ion;	K03926	cutA	------	------
NIES39_A02250	NIES39_A02250	hypothetical protein	1.141	0.190077	0.0981963456361	0.305201	no	up	mRNA	315.01	252.43	321.33	255.04	312.68	285.44	296.257	284.387	GO:0016021	CC:integral component of membrane;	------	------	------	------
NIES39_N00610	NIES39_N00610	two-component response regulator	0.793	-0.334214	0.0985810575893	0.306149	no	down	mRNA	46.02	35.95	41.79	19.56	30.97	32.03	41.2533	27.52	GO:0000160;GO:0006355;GO:0003677	BP:phosphorelay signal transduction system;BP:regulation of transcription, DNA-templated;MF:DNA binding;	------	------	------	------
NIES39_M00970	NIES39_M00970	reverse transcriptase homolog	1.187	0.247303	0.0986620704502	0.306154	no	up	mRNA	1482.13	1823.82	1429.52	1467.02	1628.69	1689.39	1578.49	1595.03	GO:0003964;GO:0004519;GO:0003676	MF:RNA-directed DNA polymerase activity;MF:endonuclease activity;MF:nucleic acid binding;	K00986	ltrA	------	------
NIES39_L02390	ppiB	peptidyl-prolyl cis-trans isomerase	1.209	0.273671	0.0987750653855	0.306258	no	up	mRNA	26.19	22.81	26.86	22.17	26.75	28.35	25.2867	25.7567	GO:0005509;GO:0003755	MF:calcium ion binding;MF:peptidyl-prolyl cis-trans isomerase activity;	K03768	ppiB	------	------
NIES39_D01140	NIES39_D01140	probable peptidase	1.139	0.187937	0.0988587804944	0.306271	no	up	mRNA	161.77	146.81	160.23	141.16	150.83	156.76	156.27	149.583	GO:0016787	MF:hydrolase activity;	------	------	------	------
NIES39_O03860	NIES39_O03860	hypothetical protein	1.155	0.208128	0.0992820455297	0.307102	no	up	mRNA	172.42	161.1	164.41	144.35	178.06	161.41	165.977	161.273	------	------	------	------	------	------
NIES39_K03180	NIES39_K03180	two-component response regulator	1.135	0.182996	0.0992860658129	0.307102	no	up	mRNA	289.19	261.78	275.36	242.01	276.41	270.1	275.443	262.84	GO:0000160;GO:0005524	BP:phosphorelay signal transduction system;MF:ATP binding;	------	------	------	------
NIES39_L00350	NIES39_L00350	acetyl-CoA acetyltransferase	1.19	0.251422	0.0994069838372	0.307229	no	up	mRNA	61.63	43.54	60.36	51.07	52.75	61.41	55.1767	55.0767	GO:0003985;GO:0016747	MF:acetyl-CoA C-acetyltransferase activity;MF:transferase activity, transferring acyl groups other than amino-acyl groups;	K00626	atoB	map00630;map00310;map00640;map00650;map00720;map00620;map00900;map00362;map02020;map00071;map00280;map04975;map00380	Glyoxylate and dicarboxylate metabolism;Lysine degradation;Propanoate metabolism;Butanoate metabolism;Carbon fixation pathways in prokaryotes;Pyruvate metabolism;Terpenoid backbone biosynthesis;Benzoate degradation;Two-component system;Fatty acid degradation;Valine, leucine and isoleucine degradation;Fat digestion and absorption;Tryptophan metabolism
NIES39_G00740	NIES39_G00740	hypothetical protein	0.498	-1.00658	0.100122	1	no	down	mRNA	18.77	9.3	6.45	6.29	4.3	3.59	11.5067	4.72667	------	------	K06903	------	------	------
NIES39_L03800	NIES39_L03800	hypothetical protein	0.607	-0.721338	0.100198	0.309426	no	down	mRNA	10.4	5.3	12.8	3.07	4.8	6.42	9.5	4.76333	GO:0016021	CC:integral component of membrane;	------	------	------	------
NIES39_B00840	NIES39_B00840	hypothetical protein	1.189	0.250061	0.100577	0.310347	no	up	mRNA	1184.27	1100.26	1174.4	1316.84	985.93	1055.94	1152.98	1119.57	------	------	------	------	------	------
NIES39_A04210	NIES39_A04210	putative HlyD family secretion protein	0.832	-0.264883	0.10083	0.310773	no	down	mRNA	29.37	27.04	35.07	20.96	22.65	20.3	30.4933	21.3033	GO:0016020;GO:0022857	CC:membrane;MF:transmembrane transporter activity;	------	------	------	------
NIES39_J01570	NIES39_J01570	hypothetical protein	0.651	-0.618401	0.10088	0.310773	no	down	mRNA	4.9	7.22	6.26	2.74	3.03	4.4	6.12667	3.39	GO:0016021;GO:0005886;GO:0016787;GO:0005524	CC:integral component of membrane;CC:plasma membrane;MF:hydrolase activity;MF:ATP binding;	------	------	------	------
NIES39_N00520	NIES39_N00520	pentapeptide repeat-containing protein	0.711	-0.491534	0.100957	0.310773	no	down	mRNA	3.66	4.19	5.1	2.51	2.18	3.1	4.31667	2.59667	------	------	------	------	------	------
NIES39_A07330	NIES39_A07330	hypothetical protein	0.816	-0.293487	0.101258	0.311452	no	down	mRNA	1881.49	1529.02	1717.98	766.65	1364.59	1294.41	1709.5	1141.88	------	------	------	------	------	------
NIES39_O07030	NIES39_O07030	hypothetical protein	0.845	-0.242607	0.10139	0.311606	no	down	mRNA	76.24	70.32	82.1	53.56	56.59	51.46	76.22	53.87	------	------	------	------	------	------
NIES39_J02090	NIES39_J02090	putative transposase	0.78	-0.359065	0.10147	0.311606	no	down	mRNA	251.23	249.14	360.31	139.6	203.79	192.29	286.893	178.56	------	------	------	------	------	------
NIES39_L01800	NIES39_L01800	putative transposase	1.191	0.25241	0.101658	0.31175	no	up	mRNA	226.46	240.27	215.82	259.42	210.84	214.81	227.517	228.357	GO:0006310;GO:0032196;GO:0003677	BP:DNA recombination;BP:transposition;MF:DNA binding;	K07496	------	------	------
NIES39_J03450	NIES39_J03450	FHA domain containing protein	1.438	0.524193	0.101679	0.31175	no	up	mRNA	21.65	15.47	19.62	31.1	20.71	15.39	18.9133	22.4	------	------	------	------	------	------
NIES39_D06060	NIES39_D06060	hypothetical protein	0.71	-0.49351	0.101781	0.311816	no	down	mRNA	6.97	4.89	7.21	2.44	3.59	5.42	6.35667	3.81667	GO:0016021	CC:integral component of membrane;	------	------	------	------
NIES39_L01060	NIES39_L01060	hypothetical protein	1.177	0.235567	0.101979	0.312173	no	up	mRNA	148.89	166.22	154.28	166.32	152.01	147.5	156.463	155.277	GO:0008080	MF:N-acetyltransferase activity;	------	------	------	------
NIES39_H00490	NIES39_H00490	hypothetical protein	1.151	0.202973	0.102258	0.31278	no	up	mRNA	302.8	297.07	308.58	294.52	275.83	301.01	302.817	290.453	GO:0016021	CC:integral component of membrane;	------	------	------	------
NIES39_Q02930	tgt	queuine tRNA-ribosyltransferase	1.152	0.203857	0.102757	0.314058	no	up	mRNA	283.89	263.01	288.62	289.83	250.25	267.35	278.507	269.143	GO:0008616;GO:0101030;GO:0046872;GO:0008479	BP:queuosine biosynthetic process;BP:tRNA-guanine transglycosylation;MF:metal ion binding;MF:queuine tRNA-ribosyltransferase activity;	K00773	tgt	------	------
NIES39_K04630	NIES39_K04630	hypothetical protein	0.624	-0.681448	0.10289	0.314215	no	down	mRNA	6.04	7	8.21	3.56	4.29	3.19	7.08333	3.68	------	------	K22205	------	------	------
NIES39_L00130	menC	O-succinylbenzoic acid synthase	0.665	-0.588396	0.103135	0.314712	no	down	mRNA	11.69	5.6	10.58	3.99	4.92	6.58	9.29	5.16333	GO:0042372;GO:0009234;GO:0043748;GO:0000287	BP:phylloquinone biosynthetic process;BP:menaquinone biosynthetic process;MF:O-succinylbenzoate synthase activity;MF:magnesium ion binding;	K02549	menC	map00130	Ubiquinone and other terpenoid-quinone biosynthesis
NIES39_A07400	NIES39_A07400	NAD-dependent epimerase/dehydratase	1.526	0.609393	0.103438	0.315276	no	up	mRNA	6.31	5.44	7.6	11.81	5.09	7.63	6.45	8.17667	GO:0016021;GO:0003824	CC:integral component of membrane;MF:catalytic activity;	------	------	------	------
NIES39_O03080	ctaE	cytochrome c oxidase subunit III	0.811	-0.301772	0.103483	0.315276	no	down	mRNA	92.33	80.28	89.75	54.11	49.01	74.8	87.4533	59.3067	GO:0019646;GO:0016021;GO:0005886;GO:0004129	BP:aerobic electron transport chain;CC:integral component of membrane;CC:plasma membrane;MF:cytochrome-c oxidase activity;	K02276	coxC	map00190	Oxidative phosphorylation
NIES39_Q02340	NIES39_Q02340	hypothetical protein	1.171	0.227143	0.104376	0.31752	no	up	mRNA	190.94	153.5	208.85	163.81	202.72	171.32	184.43	179.283	GO:0045892;GO:0008270;GO:0005524;GO:0003677	BP:negative regulation of transcription, DNA-templated;MF:zinc ion binding;MF:ATP binding;MF:DNA binding;	K07738	nrdR	------	------
NIES39_E02860	ndhA	NADH dehydrogenase subunit 1	1.15	0.202175	0.104384	0.31752	no	up	mRNA	381.27	289.57	364.55	287.12	370.91	343.26	345.13	333.763	GO:0019684;GO:0016021;GO:0031676;GO:0016655;GO:0048038	BP:photosynthesis, light reaction;CC:integral component of membrane;CC:plasma membrane-derived thylakoid membrane;MF:oxidoreductase activity, acting on NA;MF:quinone binding;	K05572	ndhA	map00190	Oxidative phosphorylation
NIES39_E03570	NIES39_E03570	hypothetical protein	0.74	-0.434339	0.105022	0.319207	no	down	mRNA	35.26	23.14	34.79	18.28	18.82	19.81	31.0633	18.97	GO:0018298;GO:0000155;GO:0005524	BP:protein-chromophore linkage;MF:phosphorelay sensor kinase activity;MF:ATP binding;	------	------	------	------
NIES39_O05100	NIES39_O05100	hypothetical protein	0.789	-0.341451	0.105173	0.319413	no	down	mRNA	29.4	27.88	30.87	16.69	20.33	21.29	29.3833	19.4367	GO:0016021;GO:0016787	CC:integral component of membrane;MF:hydrolase activity;	------	------	------	------
NIES39_N00990	NIES39_N00990	stationary-phase survival protein SurE homolog	1.211	0.27636	0.105581	0.320401	no	up	mRNA	46.79	42.06	40.17	40.74	48.12	42.48	43.0067	43.78	GO:0005737;GO:0046872;GO:0008253;GO:0000166	CC:cytoplasm;MF:metal ion binding;MF:5'-nucleotidase activity;MF:nucleotide binding;	K03787	surE	map00240;map00230;map00760	Pyrimidine metabolism;Purine metabolism;Nicotinate and nicotinamide metabolism
NIES39_K02300	NIES39_K02300	hypothetical protein	0.771	-0.374454	0.106127	0.321804	no	down	mRNA	71.54	67.26	92.87	38.64	53.19	54.11	77.2233	48.6467	------	------	K06940	------	------	------
NIES39_M01160	NIES39_M01160	transposase	0.652	-0.616781	0.106231	0.321867	no	down	mRNA	8.49	4.41	6.32	3.18	3.47	3.86	6.40667	3.50333	------	------	K07496	------	------	------
NIES39_C03280	menE	o-succinylbenzoyl-CoA synthetase	0.547	-0.869708	0.106821	0.323194	no	down	mRNA	2.35	2.54	2.81	1.21	0.52	1.86	2.56667	1.19667	GO:0008756;GO:0016874	MF:o-succinylbenzoate-CoA ligase activity;MF:ligase activity;	K01911	menE	map00130	Ubiquinone and other terpenoid-quinone biosynthesis
NIES39_D01490	NIES39_D01490	GntR family transcriptional regulator	0.798	-0.326354	0.106837	0.323194	no	down	mRNA	35.85	26.87	27.37	17.55	21.69	21.22	30.03	20.1533	GO:0003700	MF:transcription factor activity, sequence-specific DNA binding;	K07978	plmA	------	------
NIES39_J00410	NIES39_J00410	hypothetical protein	1.203	0.266206	0.107124	0.323808	no	up	mRNA	64.26	62.49	53.14	62.65	60.43	59.12	59.9633	60.7333	------	------	------	------	------	------
NIES39_A06340	NIES39_A06340	aldehyde dehydrogenase	0.856	-0.22492	0.107264	0.323977	no	down	mRNA	39.74	33.85	39.7	26.69	27.88	27.06	37.7633	27.21	GO:0006081;GO:0016620	BP:cellular aldehyde metabolic process;MF:oxidoreductase activity, acting on the aldehyde or oxo group of donors, NAD or NADP as acceptor;	K00128	------	map00310;map00561;map00280;map00981;map00903;map00625;map00330;map00053;map00380;map00010;map00620;map00071;map00340;map00770;map00410	Lysine degradation;Glycerolipid metabolism;Valine, leucine and isoleucine degradation;Insect hormone biosynthesis;Limonene and pinene degradation;Chloroalkane and chloroalkene degradation;Arginine and proline metabolism;Ascorbate and aldarate metabolism;Tryptophan metabolism;Glycolysis / Gluconeogenesis;Pyruvate metabolism;Fatty acid degradation;Histidine metabolism;Pantothenate and CoA biosynthe…
NIES39_K01900	NIES39_K01900	hypothetical protein	1.223	0.28998	0.107562	0.324376	no	up	mRNA	492.37	606.05	427.83	462.68	565.29	527.87	508.75	518.613	------	------	------	------	------	------
NIES39_L01890	NIES39_L01890	hypothetical protein	1.408	0.494092	0.107564	0.324376	no	up	mRNA	6.97	7.34	8.33	6.1	10.52	10.22	7.54667	8.94667	GO:0016787	MF:hydrolase activity;	------	------	------	------
[truncated: 5,316 more rows]
